# Supplementary material for: Soil and Soilless Tomato Cultivation Promote Different Microbial Communities That Provide New Models for Future Crop Interventions
Source: Int J Mol Sci. 2022 Aug 8;23(15):8820. doi: 10.3390/ijms23158820 (PMC9369415; doi:10.3390/ijms23158820)
Supplement: Supplementary file 1 [file ijms-23-08820-s001.zip]

Archive with 2 entries (2 files):
- Supplementary Figures.pdf
- SUPPLEMENTARY TABLE NGS.xlsx
