# Supplementary material for: Soil and Soilless Tomato Cultivation Promote Different Microbial Communities That Provide New Models for Future Crop Interventions
Source: Int J Mol Sci. 2022 Aug 8;23(15):8820. doi: 10.3390/ijms23158820 (PMC9369415; doi:10.3390/ijms23158820)
Supplement: Supplementary file 1 [file ijms-23-08820-s001.zip › SUPPLEMENTARY TABLE NGS.xlsx]

## Sheet: TAB S1.
Table 1: Source of samples and acronyms
				Nursery						Greenhouse
		Phenological phase		Samples		ID_Samples			Phenological phase		Samples		ID_Samples			Samples		ID_Samples
SEEDS	T0		Seeds		Seeds_T0			T2
			Seeds		Seeds_T0
			Seeds		Seeds_T0
			Seeds		Seeds_T0
			Seeds		Seeds_T0
SUBSTRATE			Peat substrate		Peat_T0							Agricultural soil		Soil_T2	Cocunut Fiber substrate			CF_T2
			Peat substrate		Peat_T0							Agricultural soil		Soil_T2	Cocunut Fiber substrate			CF_T2
			Peat substrate		Peat_T0							Agricultural soil		Soil_T2	Cocunut Fiber substrate			CF_T2
			Peat substrate		Peat_T0							Agricultural soil		Soil_T2	Cocunut Fiber substrate			CF_T2
			Peat substrate		Peat_T0							Agricultural soil		Soil_T2	Cocunut Fiber substrate			CF_T2
RHIZOSPHERE	T1		Roots and soil		Plant_T1_Rhizo							Roots and soil		Plant_T2_Soil_Rhizo	Roots and soil			Plant_T2_CF_Rhizo
			Roots and soil		Plant_T1_Rhizo							Roots and soil		Plant_T2_Soil_Rhizo	Roots and soil			Plant_T2_CF_Rhizo
			Roots and soil		Plant_T1_Rhizo							Roots and soil		Plant_T2_Soil_Rhizo	Roots and soil			Plant_T2_CF_Rhizo
			Roots and soil		Plant_T1_Rhizo							Roots and soil		Plant_T2_Soil_Rhizo	Roots and soil			Plant_T2_CF_Rhizo
			Roots and soil		Plant_T1_Rhizo							Roots and soil		Plant_T2_Soil_Rhizo	Roots and soil			Plant_T2_CF_Rhizo
ENDOSPHERE	T1		Root endosphere		Plant_T1_Endo							Root endosphere		Plant_T2_Soil_Endo	Root endosphere			Plant_T2_CF_Endo
			Root endosphere		Plant_T1_Endo							Root endosphere		Plant_T2_Soil_Endo	Root endosphere			Plant_T2_CF_Endo
			Root endosphere		Plant_T1_Endo							Root endosphere		Plant_T2_Soil_Endo	Root endosphere			Plant_T2_CF_Endo
			Root endosphere		Plant_T1_Endo							Root endosphere		Plant_T2_Soil_Endo	Root endosphere			Plant_T2_CF_Endo
			Root endosphere		Plant_T1_Endo							Root endosphere		Plant_T2_Soil_Endo	Root endosphere			Plant_T2_CF_Endo

## Sheet: TAB S2.
Table S2: Summary alpha diversity indices. The table illustrates the diversity indices in bacterial communities calculated for each sample.
#SampleID	Observed	Chao1	se.chao1	Shannon	Simpson
Seeds_T0.16S	81	81	0.124226	3349929	0.917971
Seeds_T0.16S	69	69	0	3525624	0.939527
Seeds_T0.16S	66	66	0	364745	0.954091
Seeds_T0.16S	67	67	0	3440315	0.929239
Seeds_T0.16S	61	61	0	3512637	0.944236
Peat_T0.16S	397	397125	0.443815	5019174	0.984473
Peat_T0.16S	150	150	0	449369	0.982366
Peat_T0.16S	394	394.2	0.621493	5040208	0.985774
Peat_T0.16S	45	45	0	3488675	0.961798
Peat_T0.16S	263	263	0	480541	0.983383
Soil_T2.16S	391	391125	0.443814	500169	0.973697
Soil_T2.16S	396	396	0	4795659	0.962626
Soil_T2.16S	484	484	0	4943396	0.965979
Soil_T2.16S	178	178	0.099719	4088661	0.934592
Soil_T2.16S	258	258.2	0.621431	4424504	0.949122
CF_T2.16S	31	31	0	257644	0.841833
CF_T2.16S	126	126	0	2106054	0.624686
CF_T2.16S	139	139	0	3237509	0.871096
CF_T2.16S	67	67	0	2102281	0.701799
CF_T2.16S	35	35	0	2291113	0.795992
Plant_T1_Endo.16S	45	45	0	2299812	0.824299
Plant_T1_Endo.16S	95	95	0	253245	0.775253
Plant_T1_Endo.16S	33	33	0	2808593	0.908707
Plant_T1_Endo.16S	96	96	0	4101503	0.976125
Plant_T1_Endo.16S	171	171	0	4580438	0.983706
Plant_T1_Rhizo.16S	316	316	0.124802	4570772	0.972613
Plant_T1_Rhizo.16S	383	383	0.099869	4704082	0.979177
Plant_T1_Rhizo.16S	342	342	0.166423	4545456	0.972271
Plant_T1_Rhizo.16S	165	165	0	4471398	0.981749
Plant_T1_Rhizo.16S	398	398	0.083229	4793127	0.978559
Plant_T2_Soil_Endo.16S	129	129	0.166019	354873	0.924881
Plant_T2_Soil_Endo.16S	9	9	0	1906574	0.830158
Plant_T2_Soil_Endo.16S	88	88	0	3613967	0.947675
Plant_T2_Soil_Endo.16S	49	49	0.494872	2499089	0.789836
Plant_T2_Soil_Endo.16S	128	128	0	3200205	0.872978
Plant_T2_Soil_Rhizo.16S	259	259	0.124758	3895051	0.933667
Plant_T2_Soil_Rhizo.16S	319	320	2342541	3956	0.911675
Plant_T2_Soil_Rhizo.16S	399	3991111	0.409692	4332021	0.950843
Plant_T2_Soil_Rhizo.16S	62	62	0	3023892	0.897515
Plant_T2_Soil_Rhizo.16S	445	445125	0.443821	4398594	0.946263
Plant_T2_CF_Endo.16S	82	82	0	3260785	0.908135
Plant_T2_CF_Endo.16S	74	74	0	3415206	0.924115
Plant_T2_CF_Endo.16S	116	116	0	3975181	0.961656
Plant_T2_CF_Endo.16S	193	193	0	3720545	0.922248
Plant_T2_CF_Endo.16S	170	170	0	4359321	0.978587
Plant_T2_CF_Rhizo.16S	245	245	0	4109481	0.939939
Plant_T2_CF_Rhizo.16S	214	214	0.099766	4154926	0.955511
Plant_T2_CF_Rhizo.16S	207	207	0.083132	4304182	0.970119
Plant_T2_CF_Rhizo.16S	205	205.2	0.621385	3913612	0.938408
Plant_T2_CF_Rhizo.16S	167	167	0.166167	415861	0.972073

## Sheet: TAB S3.
Table S3: Summary alpha diversity indices. The table illustrates the diversity indices in fungal communities calculated for each sample.
#SampleID	Observed	Chao1	se.chao1	Shannon	Simpson
Seeds_T0.ITS	288	2913333	4127892	4279161	0.962702
Seeds_T0.ITS	248	2481667	0.543482	4273921	0.967122
Seeds_T0.ITS	173	173	0	3951548	0.956465
Seeds_T0.ITS	167	167.25	0.736468	3883076	0.952581
Seeds_T0.ITS	111	111	0	3812441	0.959132
Peat_T0.ITS	258	258	0	4311798	0.970672
Peat_T0.ITS	285	285	0	450421	0.974648
Peat_T0.ITS	299	299.5	1027222	4400636	0.970481
Peat_T0.ITS	388	388.5	1298481	4421487	0.970252
Peat_T0.ITS	309	309	0	4272369	0.967034
Soil_T2.ITS	178	178	0	4141206	0.973509
Soil_T2.ITS	349	349	0.099857	4324085	0.968039
Soil_T2.ITS	347	347	0.166426	436313	0.973002
Soil_T2.ITS	330	330.5	1298383	4375939	0.97422
Soil_T2.ITS	90	90	0	3831023	0.966648
CF_T2.ITS	248	248	0	4121562	0.960618
CF_T2.ITS	300	300	0.124791	4277109	0.963946
CF_T2.ITS	85	85	0	3622246	0.953332
CF_T2.ITS	178	1783333	0.925698	394311	0.95795
CF_T2.ITS	283	283	0	4287516	0.962505
Plant_T1_Endo.ITS	218	218	0	4364497	0.971363
Plant_T1_Endo.ITS	158	161	4650185	4028814	0.961784
Plant_T1_Endo.ITS	230	230	0	4419227	0.970184
Plant_T1_Endo.ITS	331	331	0	4186155	0.958936
Plant_T1_Endo.ITS	246	246	0	4156024	0.961807
Plant_T1_Rhizo.ITS	266	267	1817403	3660056	0.903592
Plant_T1_Rhizo.ITS	426	426	0	3293416	0.837121
Plant_T1_Rhizo.ITS	358	358	0.09986	3564624	0.888577
Plant_T1_Rhizo.ITS	153	153	0.055374	279171	0.7653
Plant_T1_Rhizo.ITS	230	230	0.071273	2794473	0.809301
Plant_T2_Soil_Endo.ITS	250	250	0	4351238	0.977064
Plant_T2_Soil_Endo.ITS	181	181	0	4224944	0.966717
Plant_T2_Soil_Endo.ITS	320	320.6	1186191	4289496	0.964663
Plant_T2_Soil_Endo.ITS	239	239	0.249476	4447181	0.977746
Plant_T2_Soil_Endo.ITS	203	203	0	4307315	0.975707
Plant_T2_Soil_Rhizo.ITS	249	249	0	300866	0.827303
Plant_T2_Soil_Rhizo.ITS	242	242	0	148242	0.422759
Plant_T2_Soil_Rhizo.ITS	196	1963333	0.925753	2761762	0.788128
Plant_T2_Soil_Rhizo.ITS	247	247	0	3150441	0.838005
Plant_T2_Soil_Rhizo.ITS	203	203	0	394177	0.935464
Plant_T2_CF_Endo.ITS	231	231	0	4389163	0.976715
Plant_T2_CF_Endo.ITS	231	236	6041764	4304742	0.967287
Plant_T2_CF_Endo.ITS	264	264	0.124763	4435219	0.971006
Plant_T2_CF_Endo.ITS	267	267.2	0.621437	4440334	0.972327
Plant_T2_CF_Endo.ITS	168	168	0	4140865	0.967231
Plant_T2_CF_Rhizo.ITS	369	369	0.499322	4422453	0.970997
Plant_T2_CF_Rhizo.ITS	423	423.5	1298527	4468542	0.970142
Plant_T2_CF_Rhizo.ITS	208	208	0.498797	4202827	0.960464
Plant_T2_CF_Rhizo.ITS	289	289.2	0.621451	4155921	0.961509
Plant_T2_CF_Rhizo.ITS	260	260	0.499038	3667415	0.928188

## Sheet: TAB S4.
Table S4: Statistical values and absolute abundance of the bacterial taxa between rhizosphere of plant grown in coconut fiber substrate (Plant_T2_CF_Rhizo) versus rhizosphere of plant grown in peat substrate (Plant_T1_Rhizo). The degree of differential abundance is represented by log2 fold change (logFC).
Taxa	logFC	AveExpr	t	P.Value	adj.P.Val	B
D_0__Bacteria;D_1__Proteobacteria;D_2__Gammaproteobacteria;D_3__Pseudomonadales;D_4__Moraxellaceae;D_5__Perlucidibaca	7.58174	7.08047	10.8493	1.85268e-15	5.29868e-13	23.6101
D_0__Bacteria;D_1__Proteobacteria;D_2__Alphaproteobacteria;D_3__Rhizobiales;D_4__Kaistiaceae;D_5__Kaistia	7.25351	7.28566	8.49794	1.06818e-11	1.52749e-09	15.8578
D_0__Bacteria;D_1__Acidobacteria;D_2__Acidobacteriia;D_3__Acidobacteriales;D_4__Acidobacteriaceae (Subgroup 1);D_5__Terracidiphilus	6.85319	7.12305	8.12317	4.43513e-11	4.22816e-09	14.5322
D_0__Bacteria;D_1__Bacteroidetes;D_2__Bacteroidia;D_3__Sphingobacteriales;D_4__env.OPS 17;D_5__uncultured Alistipes sp.	-6.59609	8.39419	-7.87664	1.13579e-10	8.12089e-09	13.8062
D_0__Bacteria;D_1__Proteobacteria;D_2__Gammaproteobacteria;D_3__Alteromonadales;D_4__Alteromonadaceae;D_5__Rheinheimera	5.68478	8.40091	7.65066	2.69437e-10	1.54118e-08	12.7894
D_0__Bacteria;D_1__Actinobacteria;D_2__Actinobacteria;Other;Other;Other	-6.1385	8.68418	-7.38448	7.46465e-10	3.55815e-08	12.0469
D_0__Bacteria;D_1__Verrucomicrobia;D_2__Verrucomicrobiae;D_3__Opitutales;D_4__Opitutaceae;D_5__Cephaloticoccus	-7.46072	8.32	-7.12522	2.01483e-09	8.00625e-08	11.2199
D_0__Bacteria;D_1__Fibrobacteres;D_2__Fibrobacteria;D_3__Fibrobacterales;D_4__Fibrobacteraceae;D_5__uncultured	-5.73014	7.92118	-7.09761	2.23951e-09	8.00625e-08	11.0096
D_0__Archaea;D_1__Nanoarchaeaeota;D_2__Woesearchaeia;D_3__uncultured euryarchaeote;D_4__uncultured euryarchaeote;D_5__uncultured euryarchaeote	-5.8115	7.60093	-7.00929	3.14048e-09	9.97976e-08	10.7123
D_0__Bacteria;D_1__Proteobacteria;D_2__Gammaproteobacteria;D_3__Betaproteobacteriales;D_4__Methylophilaceae;D_5__Methylotenera	6.36317	7.1108	6.77163	7.79364e-09	2.22898e-07	9.80916
D_0__Bacteria;D_1__Proteobacteria;D_2__Alphaproteobacteria;D_3__Parvibaculales;D_4__Parvibaculaceae;D_5__Parvibaculum	6.27883	7.54876	6.40457	3.15787e-08	8.21046e-07	8.54346
D_0__Bacteria;D_1__Actinobacteria;D_2__Actinobacteria;D_3__Pseudonocardiales;D_4__Pseudonocardiaceae;Other	6.26783	9.71475	6.27094	5.24456e-08	1.24995e-06	8.07729
D_0__Bacteria;D_1__Firmicutes;D_2__Bacilli;D_3__Bacillales;D_4__Sporolactobacillaceae;D_5__Pullulanibacillus	6.42611	7.92412	6.22409	6.26321e-08	1.37791e-06	7.93178
D_0__Bacteria;D_1__Proteobacteria;D_2__Gammaproteobacteria;D_3__Betaproteobacteriales;D_4__Gallionellaceae;D_5__Candidatus Nitrotoga	6.48217	7.85901	6.15277	8.20331e-08	1.67582e-06	7.66912
D_0__Bacteria;D_1__Proteobacteria;D_2__Gammaproteobacteria;D_3__uncultured;D_4__metagenome;D_5__metagenome	-5.8692	7.68103	-6.06519	1.14184e-07	2.17712e-06	7.4285
D_0__Bacteria;D_1__Acidobacteria;D_2__Acidobacteriia;D_3__Solibacterales;D_4__Solibacteraceae (Subgroup 3);D_5__Candidatus Solibacter	-5.34839	7.62915	-6.01742	1.36709e-07	2.39311e-06	7.24461
D_0__Bacteria;D_1__Proteobacteria;D_2__Gammaproteobacteria;D_3__Xanthomonadales;D_4__Xanthomonadaceae;D_5__Pseudoxanthomonas	-5.10861	8.24643	-6.00688	1.42248e-07	2.39311e-06	7.22014
D_0__Bacteria;D_1__Proteobacteria;D_2__Gammaproteobacteria;D_3__Xanthomonadales;D_4__Xanthomonadaceae;D_5__Thermomonas	-5.66457	9.80869	-5.89307	2.18192e-07	3.28436e-06	6.84982
D_0__Bacteria;D_1__Proteobacteria;D_2__Alphaproteobacteria;D_3__Rhizobiales;D_4__Devosiaceae;D_5__Arsenicitalea	5.30401	7.52175	5.90226	2.10794e-07	3.28436e-06	6.79154
D_0__Bacteria;D_1__Gemmatimonadetes;D_2__Gemmatimonadetes;D_3__Gemmatimonadales;D_4__Gemmatimonadaceae;D_5__Gemmatimonas	-4.89216	8.19967	-5.67015	5.01988e-07	7.17843e-06	6.06099
D_0__Bacteria;D_1__Proteobacteria;D_2__Gammaproteobacteria;D_3__Xanthomonadales;D_4__Xanthomonadaceae;D_5__Luteimonas	-6.04069	10.4826	-5.50792	9.16386e-07	1.24803e-05	5.53418
D_0__Bacteria;D_1__Proteobacteria;D_2__Alphaproteobacteria;D_3__Rhizobiales;D_4__Beijerinckiaceae;D_5__Methylocystis	-4.24009	7.4499	-5.46231	1.0845e-06	1.40985e-05	5.32492
D_0__Bacteria;D_1__Proteobacteria;D_2__Gammaproteobacteria;D_3__Enterobacteriales;D_4__Enterobacteriaceae;D_5__Enterobacter	6.72366	11.8039	5.37542	1.49336e-06	1.85696e-05	5.00091
D_0__Bacteria;D_1__Proteobacteria;D_2__Deltaproteobacteria;D_3__Myxococcales;D_4__BIrii41;D_5__uncultured Sorangiineae bacterium	-5.91547	7.80185	-5.32509	1.79627e-06	2.14056e-05	4.90584
D_0__Bacteria;D_1__Proteobacteria;D_2__Gammaproteobacteria;D_3__Salinisphaerales;D_4__Solimonadaceae;Other	-4.6143	7.82795	-5.3026	1.95049e-06	2.23136e-05	4.80961
D_0__Bacteria;D_1__Proteobacteria;D_2__Deltaproteobacteria;D_3__Myxococcales;D_4__Blfdi19;D_5__uncultured prokaryote	-4.73332	7.51524	-5.27923	2.12455e-06	2.33701e-05	4.72646
D_0__Bacteria;D_1__Proteobacteria;D_2__Gammaproteobacteria;D_3__Xanthomonadales;D_4__Rhodanobacteraceae;D_5__Rhodanobacter	-4.74773	11.972	-5.1049	4.00605e-06	4.24345e-05	4.11673
D_0__Bacteria;D_1__Verrucomicrobia;D_2__Verrucomicrobiae;D_3__Pedosphaerales;D_4__Pedosphaeraceae;D_5__bacterium Ellin517	-5.05615	8.09451	-4.90014	8.36636e-06	8.39931e-05	3.48099
D_0__Bacteria;D_1__Bacteroidetes;D_2__Bacteroidia;D_3__Chitinophagales;D_4__Chitinophagaceae;D_5__Flavitalea	-5.17837	7.54358	-4.89515	8.51678e-06	8.39931e-05	3.47104
D_0__Bacteria;D_1__Firmicutes;D_2__Bacilli;D_3__Bacillales;D_4__Paenibacillaceae;D_5__Paenibacillus	5.27713	10.4227	4.87995	8.99181e-06	8.57219e-05	3.4073
D_0__Bacteria;D_1__Actinobacteria;Other;Other;Other;Other	-4.32703	7.53796	-4.79013	1.23752e-05	0.000114172	3.12205
D_0__Bacteria;D_1__Planctomycetes;D_2__vadinHA49;D_3__uncultured Planctomycetales bacterium;D_4__uncultured Planctomycetales bacterium;D_5__uncultured Planctomycetales bacterium	-4.16617	7.27586	-4.71112	1.63617e-05	0.000146233	2.86708
D_0__Bacteria;D_1__Verrucomicrobia;D_2__Verrucomicrobiae;D_3__Chthoniobacterales;D_4__Chthoniobacteraceae;D_5__Chthoniobacter	-4.89453	8.36521	-4.53931	2.9849e-05	0.000258692	2.32865
D_0__Bacteria;D_1__Bacteroidetes;D_2__Bacteroidia;D_3__Chitinophagales;D_4__Chitinophagaceae;D_5__Chitinophaga	-4.68779	8.13613	-4.3959	4.89718e-05	0.00041194	1.88117
D_0__Bacteria;D_1__Actinobacteria;D_2__Actinobacteria;D_3__Propionibacteriales;D_4__Nocardioidaceae;Other	-4.00172	8.32858	-4.35895	5.55781e-05	0.000454152	1.76541
D_0__Bacteria;D_1__Acidobacteria;D_2__Acidobacteriia;D_3__Solibacterales;D_4__Solibacteraceae (Subgroup 3);D_5__Paludibaculum	-3.89486	7.51534	-4.34062	5.9167e-05	0.000470049	1.7098
D_0__Bacteria;D_1__Proteobacteria;D_2__Alphaproteobacteria;D_3__Caulobacterales;D_4__Caulobacteraceae;D_5__Phenylobacterium	-4.09818	7.86086	-4.29671	6.87087e-05	0.000524765	1.57464
D_0__Bacteria;D_1__Proteobacteria;D_2__Deltaproteobacteria;D_3__Oligoflexales;D_4__Oligoflexaceae;D_5__Oligoflexus	-4.38019	9.47356	-4.29239	6.9724e-05	0.000524765	1.55915
D_0__Bacteria;D_1__Verrucomicrobia;D_2__Verrucomicrobiae;D_3__Pedosphaerales;D_4__Pedosphaeraceae;D_5__ADurb.Bin063-1	-3.78593	8.04765	-4.2575	7.84806e-05	0.000575525	1.45491
D_0__Bacteria;D_1__Acidobacteria;D_2__Subgroup 6;D_3__Acidobacteria bacterium SCN 69-37;D_4__Acidobacteria bacterium SCN 69-37;D_5__Acidobacteria bacterium SCN 69-37	-4.71025	8.70108	-4.23823	8.37637e-05	0.000598911	1.39509
D_0__Bacteria;D_1__Bacteroidetes;D_2__Bacteroidia;D_3__Chitinophagales;D_4__Chitinophagaceae;D_5__Ferruginibacter	-4.31195	8.20597	-4.19162	9.80101e-05	0.00068368	1.25347
D_0__Bacteria;D_1__Proteobacteria;D_2__Alphaproteobacteria;D_3__Rhizobiales;D_4__Rhizobiales Incertae Sedis;D_5__uncultured	-3.66778	7.61239	-3.99799	0.000186637	0.00127091	0.679648
D_0__Bacteria;D_1__Proteobacteria;D_2__Deltaproteobacteria;D_3__Myxococcales;D_4__BIrii41;Other	-4.18203	8.51847	-3.87333	0.000280424	0.00186515	0.315951
D_0__Bacteria;D_1__Actinobacteria;D_2__Acidimicrobiia;D_3__Microtrichales;D_4__Iamiaceae;D_5__Iamia	-4.35232	8.01614	-3.84976	0.000302659	0.00196729	0.241467
D_0__Bacteria;D_1__Proteobacteria;D_2__Gammaproteobacteria;D_3__Salinisphaerales;D_4__Solimonadaceae;D_5__Panacagrimonas	-4.39287	7.81642	-3.82056	0.000332549	0.00211353	0.159053
D_0__Bacteria;D_1__Verrucomicrobia;D_2__Verrucomicrobiae;D_3__Pedosphaerales;D_4__Pedosphaeraceae;D_5__bacterium enrichment culture clone heteroA59_4W	-3.99264	8.29224	-3.78811	0.000369101	0.00229485	0.0676645
D_0__Bacteria;D_1__Proteobacteria;D_2__Gammaproteobacteria;D_3__Betaproteobacteriales;D_4__Methylophilaceae;D_5__Methylobacillus	3.25547	7.40662	3.77274	0.000387733	0.00235939	0.0119877
D_0__Bacteria;D_1__Chloroflexi;D_2__KD4-96;Other;Other;Other	-3.41006	8.53704	-3.72024	0.000458392	0.00273125	-0.124406
D_0__Bacteria;D_1__Planctomycetes;D_2__Planctomycetacia;D_3__Pirellulales;D_4__Pirellulaceae;Other	-3.90972	8.71773	-3.69377	0.000498552	0.00290992	-0.200144
D_0__Bacteria;D_1__Bacteroidetes;D_2__Bacteroidia;D_3__Chitinophagales;D_4__Chitinophagaceae;D_5__Arachidicoccus	-3.99561	7.86743	-3.65675	0.000560382	0.00320538	-0.304486
D_0__Bacteria;D_1__Proteobacteria;Other;Other;Other;Other	-4.04765	8.6597	-3.62415	0.000620859	0.00348168	-0.387876
D_0__Bacteria;D_1__Proteobacteria;D_2__Gammaproteobacteria;D_3__Pseudomonadales;D_4__Pseudomonadaceae;D_5__Pseudomonas	2.35261	14.7695	3.61068	0.000647606	0.00356183	-0.478907
D_0__Bacteria;D_1__Proteobacteria;D_2__Gammaproteobacteria;D_3__Betaproteobacteriales;D_4__Rhodocyclaceae;D_5__Candidatus Accumulibacter	-3.76725	12.2725	-3.58305	0.000705989	0.00380967	-0.516773
D_0__Bacteria;D_1__Chloroflexi;D_2__Anaerolineae;D_3__Anaerolineales;D_4__Anaerolineaceae;D_5__uncultured	-3.69813	9.06365	-3.5485	0.000786089	0.00416336	-0.590418
D_0__Bacteria;D_1__Planctomycetes;D_2__Planctomycetacia;D_3__Pirellulales;D_4__Pirellulaceae;D_5__Pirellula	-4.33602	8.98803	-3.51199	0.000880062	0.00457632	-0.695173
D_0__Bacteria;D_1__Proteobacteria;D_2__Gammaproteobacteria;D_3__Pseudomonadales;D_4__Moraxellaceae;D_5__Acinetobacter	3.73112	11.32	3.48106	0.000967968	0.00494355	-0.769071
D_0__Bacteria;D_1__Proteobacteria;D_2__Alphaproteobacteria;D_3__Sphingomonadales;D_4__Sphingomonadaceae;D_5__Novosphingobium	4.82081	9.02963	3.44267	0.00108871	0.00546266	-0.877896
D_0__Bacteria;D_1__Proteobacteria;D_2__Alphaproteobacteria;D_3__Dongiales;D_4__Dongiaceae;D_5__Dongia	-3.87672	8.58577	-3.41631	0.00117978	0.00581751	-0.97013
D_0__Bacteria;D_1__Planctomycetes;D_2__Phycisphaerae;D_3__Tepidisphaerales;D_4__WD2101 soil group;Other	-4.27673	8.47827	-3.32158	0.00157012	0.00761108	-1.23171
D_0__Bacteria;D_1__Bacteroidetes;D_2__Bacteroidia;D_3__Flavobacteriales;Other;Other	3.54958	7.82773	3.29425	0.00170374	0.00789646	-1.26898
D_0__Bacteria;D_1__Proteobacteria;D_2__Alphaproteobacteria;D_3__Sphingomonadales;D_4__Sphingomonadaceae;D_5__Porphyrobacter	-3.06355	7.3029	-3.29442	0.00170288	0.00789646	-1.28782
D_0__Bacteria;D_1__Proteobacteria;D_2__Alphaproteobacteria;D_3__Rhizobiales;D_4__Xanthobacteraceae;D_5__Rhodopseudomonas	-4.40752	7.96745	-3.29266	0.00171182	0.00789646	-1.29106
D_0__Bacteria;D_1__Actinobacteria;D_2__Thermoleophilia;D_3__Solirubrobacterales;D_4__67-14;D_5__uncultured Rubrobacteraceae bacterium	2.86986	8.27674	3.20573	0.0022138	0.0100499	-1.57371
D_0__Bacteria;D_1__Verrucomicrobia;D_2__Verrucomicrobiae;D_3__Opitutales;D_4__Opitutaceae;Other	-3.45198	8.82471	-3.18416	0.00235825	0.0105384	-1.56454
D_0__Bacteria;D_1__Actinobacteria;D_2__Actinobacteria;D_3__Corynebacteriales;D_4__Nocardiaceae;D_5__Rhodococcus	2.63012	13.6643	3.10032	0.00300822	0.0132362	-1.74477
D_0__Bacteria;D_1__Firmicutes;D_2__Bacilli;D_3__Bacillales;Other;Other	3.49414	10.2063	3.05857	0.00339117	0.0146951	-1.91324
D_0__Bacteria;D_1__Proteobacteria;D_2__Deltaproteobacteria;D_3__Myxococcales;D_4__Haliangiaceae;D_5__Haliangium	-3.38963	8.85458	-2.98866	0.00413611	0.0176556	-2.0646
D_0__Bacteria;D_1__Proteobacteria;D_2__Alphaproteobacteria;D_3__Sneathiellales;D_4__Sneathiellaceae;D_5__Ferrovibrio	-3.03712	8.088	-2.91158	0.00513249	0.0215866	-2.21242
D_0__Bacteria;D_1__Actinobacteria;D_2__Actinobacteria;D_3__Micrococcales;D_4__Micrococcaceae;D_5__Arthrobacter	-3.45932	11.6259	-2.89637	0.00535368	0.0221906	-2.2673
D_0__Bacteria;D_1__Actinobacteria;D_2__Thermoleophilia;D_3__Solirubrobacterales;D_4__67-14;Other	2.91303	7.35544	2.84122	0.00623203	0.0254623	-2.4822
D_0__Bacteria;D_1__Proteobacteria;D_2__Gammaproteobacteria;D_3__Steroidobacterales;D_4__Steroidobacteraceae;D_5__Steroidobacter	3.62178	7.99337	2.78874	0.00718969	0.0288372	-2.48772
D_0__Bacteria;D_1__Spirochaetes;D_2__Spirochaetia;D_3__Spirochaetales;D_4__Spirochaetaceae;D_5__Spirochaeta 2	3.03693	8.882	2.78517	0.0072597	0.0288372	-2.52972
D_0__Bacteria;D_1__Actinobacteria;D_2__Actinobacteria;D_3__Frankiales;D_4__uncultured;D_5__uncultured Pseudonocardiaceae bacterium	-2.8349	7.47014	-2.73903	0.00822039	0.0322059	-2.6624
D_0__Bacteria;D_1__Proteobacteria;D_2__Gammaproteobacteria;D_3__Betaproteobacteriales;D_4__Gallionellaceae;Other	3.49819	8.12979	2.72798	0.00846698	0.0322874	-2.6263
D_0__Bacteria;D_1__Verrucomicrobia;D_2__Verrucomicrobiae;D_3__Pedosphaerales;D_4__Pedosphaeraceae;D_5__bacterium enrichment culture clone auto67_4W	3.17263	9.05956	2.73247	0.00836604	0.0322874	-2.65801
D_0__Bacteria;D_1__Proteobacteria;D_2__Alphaproteobacteria;D_3__Micropepsales;D_4__Micropepsaceae;Other	3.13812	9.01797	2.72096	0.00862734	0.0324661	-2.65362
D_0__Bacteria;D_1__Actinobacteria;D_2__Actinobacteria;D_3__Propionibacteriales;D_4__Propionibacteriaceae;D_5__Cutibacterium	2.34902	8.60898	2.71604	0.00874133	0.0324678	-2.82532
D_0__Bacteria;D_1__Chloroflexi;D_2__Anaerolineae;D_3__SBR1031;D_4__A4b;D_5__uncultured sludge bacterium S14	-3.47304	7.93682	-2.69502	0.00924419	0.0338953	-2.75158
D_0__Bacteria;D_1__Bacteroidetes;D_2__Bacteroidia;D_3__Sphingobacteriales;D_4__Sphingobacteriaceae;D_5__Sphingobacterium	2.68869	7.92513	2.66829	0.0099216	0.0359187	-2.90044
D_0__Bacteria;D_1__Bacteroidetes;D_2__Bacteroidia;D_3__Chitinophagales;D_4__Chitinophagaceae;D_5__Heliimonas	-2.85146	7.32178	-2.64423	0.0105701	0.0377882	-2.82019
D_0__Bacteria;D_1__Bacteroidetes;D_2__Ignavibacteria;D_3__SJA-28;D_4__uncultured Ignavibacterium sp.;D_5__uncultured Ignavibacterium sp.	-2.96818	8.0242	-2.54724	0.0135945	0.0480005	-3.06706
D_0__Bacteria;D_1__Bacteroidetes;D_2__Bacteroidia;D_3__Flavobacteriales;D_4__Crocinitomicaceae;Other	2.85595	7.90581	2.50246	0.0152399	0.0531538	-3.11647
D_0__Bacteria;D_1__Bacteroidetes;D_2__Bacteroidia;D_3__Cytophagales;D_4__Microscillaceae;Other	-2.75573	8.06307	-2.44696	0.017528	0.0603977	-3.24713
D_0__Bacteria;D_1__Proteobacteria;D_2__Gammaproteobacteria;D_3__211ds20;D_4__uncultured beta proteobacterium;D_5__uncultured beta proteobacterium	2.3151	7.7414	2.43075	0.0182523	0.0621447	-3.24815
D_0__Bacteria;D_1__Planctomycetes;D_2__Planctomycetacia;D_3__Pirellulales;D_4__Pirellulaceae;D_5__Rhodopirellula	-2.8769	8.31658	-2.38868	0.0202591	0.0681658	-3.37449
D_0__Bacteria;D_1__Dependentiae;D_2__Babeliae;D_3__Babeliales;Other;Other	3.02376	7.78531	2.3604	0.0217172	0.0717379	-3.41505
D_0__Bacteria;D_1__Proteobacteria;D_2__Gammaproteobacteria;D_3__R7C24;Other;Other	-2.61665	7.70708	-2.35842	0.0218224	0.0717379	-3.43912
D_0__Bacteria;D_1__Proteobacteria;D_2__Alphaproteobacteria;Other;Other;Other	-2.87048	9.05758	-2.34554	0.02252	0.0731899	-3.45538
D_0__Bacteria;D_1__Omnitrophicaeota;D_2__metagenome;D_3__metagenome;D_4__metagenome;D_5__metagenome	-2.5075	7.66442	-2.3311	0.0233256	0.0749563	-3.47857
D_0__Bacteria;D_1__Acidobacteria;D_2__Acidobacteriia;D_3__Acidobacteriales;D_4__Acidobacteriaceae (Subgroup 1);Other	2.34318	7.22897	2.31494	0.0242574	0.0762374	-3.61922
D_0__Bacteria;D_1__Chloroflexi;D_2__Anaerolineae;D_3__Ardenticatenales;D_4__Ardenticatenaceae;D_5__uncultured	1.4138	7.76379	2.31874	0.0240356	0.0762374	-3.76538
D_0__Bacteria;D_1__Bacteroidetes;D_2__Bacteroidia;D_3__Cytophagales;D_4__Microscillaceae;D_5__uncultured	-2.62712	10.3898	-2.29895	0.0252121	0.0783767	-3.56705
D_0__Bacteria;D_1__Elusimicrobia;D_2__Elusimicrobia;D_3__Lineage IV;Other;Other	-2.23904	7.54627	-2.28717	0.0259367	0.0797624	-3.5603
D_0__Bacteria;D_1__Actinobacteria;D_2__Actinobacteria;D_3__Micrococcales;D_4__Dermacoccaceae;D_5__Flexivirga	-2.33452	9.5968	-2.274	0.0267684	0.0814443	-3.60928
D_0__Bacteria;D_1__Proteobacteria;D_2__Alphaproteobacteria;D_3__Rhizobiales;D_4__Rhizobiaceae;D_5__Ochrobactrum	2.15667	12.6816	2.21342	0.0309057	0.0927027	-3.67473
D_0__Bacteria;D_1__Bacteroidetes;D_2__Bacteroidia;D_3__Cytophagales;D_4__Spirosomaceae;D_5__Dyadobacter	2.58968	9.93526	2.21053	0.031117	0.0927027	-3.80792
D_0__Bacteria;D_1__Bacteroidetes;D_2__Bacteroidia;D_3__Sphingobacteriales;D_4__env.OPS 17;D_5__uncultured Bacteroidetes bacterium	-2.34654	7.48719	-2.20344	0.031639	0.0932862	-3.79244
D_0__Bacteria;D_1__Proteobacteria;D_2__Gammaproteobacteria;D_3__Salinisphaerales;D_4__Solimonadaceae;D_5__Alkanibacter	1.85077	10.1667	2.18993	0.0326559	0.095302	-3.87725
D_0__Bacteria;D_1__Bacteroidetes;D_2__Ignavibacteria;D_3__SJA-28;D_4__uncultured Bacteroidetes bacterium;D_5__uncultured Bacteroidetes bacterium	-2.10773	7.25489	-2.18257	0.0332224	0.0959757	-3.86463
D_0__Bacteria;D_1__Planctomycetes;D_2__Planctomycetacia;D_3__Pirellulales;D_4__Pirellulaceae;D_5__uncultured	-2.90814	10.2625	-2.16782	0.0343832	0.0983359	-3.81126
D_0__Bacteria;D_1__Proteobacteria;D_2__Gammaproteobacteria;Other;Other;Other	2.68279	9.27174	2.16264	0.034799	0.0985396	-3.79592
D_0__Bacteria;D_1__Bacteroidetes;D_2__Bacteroidia;D_3__Sphingobacteriales;D_4__env.OPS 17;D_5__uncultured bacterium	-2.6321	7.5377	-2.14995	0.0358364	0.100483	-3.82974
D_0__Bacteria;D_1__Armatimonadetes;D_2__uncultured;D_3__metagenome;D_4__metagenome;D_5__metagenome	2.08265	7.85565	2.09606	0.0405498	0.111512	-3.90809
D_0__Bacteria;D_1__Proteobacteria;D_2__Alphaproteobacteria;D_3__Rhizobiales;D_4__Xanthobacteraceae;D_5__uncultured	-2.4096	7.55458	-2.09649	0.0405098	0.111512	-3.97759
D_0__Bacteria;D_1__FBP;D_2__bacterium LY17;D_3__bacterium LY17;D_4__bacterium LY17;D_5__bacterium LY17	-1.67363	7.20444	-2.07046	0.042972	0.117047	-4.09733
D_0__Bacteria;D_1__Firmicutes;D_2__Clostridia;D_3__Clostridiales;D_4__Heliobacteriaceae;D_5__Hydrogenispora	1.54896	7.85052	2.06469	0.0435348	0.117462	-4.26216
D_0__Bacteria;D_1__Acidobacteria;D_2__Acidobacteriia;D_3__Solibacterales;D_4__Solibacteraceae (Subgroup 3);D_5__Bryobacter	1.83104	7.99442	2.01801	0.0483289	0.129178	-4.22373
D_0__Bacteria;D_1__Bacteroidetes;D_2__Bacteroidia;D_3__Chitinophagales;D_4__Chitinophagaceae;D_5__Taibaiella	-2.42127	8.73911	-1.98202	0.0523296	0.138576	-4.13671
D_0__Bacteria;D_1__Chloroflexi;D_2__Chloroflexia;D_3__Thermomicrobiales;D_4__JG30-KF-CM45;D_5__uncultured anaerobic ammonium-oxidizing bacterium	-1.69883	7.87644	-1.93623	0.0578277	0.151731	-4.34036
D_0__Bacteria;D_1__Proteobacteria;D_2__Gammaproteobacteria;D_3__Betaproteobacteriales;D_4__Neisseriaceae;D_5__uncultured	1.74279	7.26423	1.8877	0.0641847	0.16688	-4.44755
D_0__Bacteria;D_1__Planctomycetes;D_2__Planctomycetacia;D_3__Planctomycetales;D_4__uncultured;D_5__metagenome	-2.04268	8.7875	-1.88198	0.0649723	0.167406	-4.30567
D_0__Bacteria;D_1__Actinobacteria;D_2__Actinobacteria;D_3__Streptomycetales;D_4__Streptomycetaceae;D_5__Streptomyces	-1.5615	13.9904	-1.85343	0.0690234	0.175227	-4.49247
D_0__Bacteria;D_1__Proteobacteria;D_2__Alphaproteobacteria;D_3__Rhizobiales;D_4__Rhizobiaceae;D_5__Ensifer	1.45636	7.7034	1.85199	0.0692329	0.175227	-4.64454
D_0__Bacteria;D_1__Bacteroidetes;D_2__Bacteroidia;D_3__Sphingobacteriales;D_4__Sphingobacteriaceae;D_5__Solitalea	2.15879	7.94004	1.84316	0.070532	0.176949	-4.32727
D_0__Bacteria;D_1__Chloroflexi;D_2__Chloroflexia;D_3__Chloroflexales;D_4__Herpetosiphonaceae;D_5__Herpetosiphon	-1.97211	7.49455	-1.78303	0.0799309	0.197943	-4.45171
D_0__Bacteria;D_1__Proteobacteria;D_2__Gammaproteobacteria;D_3__Betaproteobacteriales;D_4__Methylophilaceae;D_5__Methylophilus	1.8832	11.1723	1.77672	0.0809767	0.197943	-4.61089
D_0__Bacteria;D_1__Proteobacteria;D_2__Gammaproteobacteria;D_3__Betaproteobacteriales;D_4__Burkholderiaceae;D_5__Massilia	-1.24606	13.1596	-1.77825	0.0807223	0.197943	-4.66519
D_0__Bacteria;D_1__Planctomycetes;D_2__Planctomycetacia;D_3__Planctomycetales;D_4__Rubinisphaeraceae;D_5__SH-PL14	-2.07246	10.5548	-1.76484	0.0829731	0.201104	-4.54225
D_0__Bacteria;D_1__Proteobacteria;D_2__Gammaproteobacteria;D_3__Betaproteobacteriales;D_4__Nitrosomonadaceae;D_5__IS-44	-2.20876	8.10295	-1.70868	0.0929765	0.223456	-4.57274
D_0__Bacteria;D_1__Patescibacteria;D_2__Berkelbacteria;D_3__metagenome;D_4__metagenome;D_5__metagenome	-2.0304	7.64148	-1.69244	0.0960473	0.225662	-4.59233
D_0__Bacteria;D_1__Bacteroidetes;D_2__Bacteroidia;D_3__Chitinophagales;D_4__Chitinophagaceae;Other	-2.05039	9.74989	-1.69133	0.0962615	0.225662	-4.6355
D_0__Bacteria;D_1__Proteobacteria;D_2__Gammaproteobacteria;D_3__Betaproteobacteriales;D_4__Burkholderiaceae;D_5__Burkholderia-Caballeronia-Paraburkholderia	1.60988	9.26522	1.69574	0.095418	0.225662	-4.75276
D_0__Bacteria;D_1__Verrucomicrobia;D_2__Verrucomicrobiae;D_3__Opitutales;D_4__Opitutaceae;D_5__Lacunisphaera	-1.87565	10.7008	-1.68165	0.0981342	0.228182	-4.78761
D_0__Bacteria;D_1__Firmicutes;D_2__Bacilli;D_3__Bacillales;D_4__Paenibacillaceae;Other	-1.67937	8.59748	-1.67694	0.0990558	0.228467	-4.77547
D_0__Bacteria;D_1__Proteobacteria;D_2__Alphaproteobacteria;D_3__Caulobacterales;D_4__Caulobacteraceae;D_5__Brevundimonas	-2.24738	9.29937	-1.65421	0.103608	0.237055	-4.65768
D_0__Bacteria;D_1__Bacteroidetes;D_2__Ignavibacteria;D_3__Kryptoniales;D_4__BSV26;D_5__denitrifying bacterium enrichment culture clone NOB_2_A7	1.90553	7.65216	1.63607	0.107362	0.243695	-4.64849
D_0__Bacteria;D_1__Proteobacteria;D_2__Alphaproteobacteria;D_3__Sphingomonadales;D_4__Sphingomonadaceae;Other	1.66544	10.3295	1.62627	0.109435	0.246444	-4.74987
D_0__Bacteria;D_1__Chloroflexi;D_2__Ktedonobacteria;D_3__C0119;D_4__uncultured Chloroflexi bacterium;D_5__uncultured Chloroflexi bacterium	-1.89065	8.45964	-1.60446	0.114166	0.255091	-4.72434
D_0__Bacteria;D_1__Proteobacteria;D_2__Alphaproteobacteria;D_3__Rhizobiales;D_4__Beijerinckiaceae;D_5__Methylobacterium	1.39731	7.16475	1.59771	0.115663	0.256431	-5.05989
D_0__Bacteria;D_1__Proteobacteria;D_2__Alphaproteobacteria;D_3__Rhizobiales;D_4__Rhizobiaceae;D_5__Allorhizobium-Neorhizobium-Pararhizobium-Rhizobium	1.75832	11.5735	1.5861	0.118277	0.260209	-4.93664
D_0__Bacteria;D_1__Actinobacteria;D_2__Actinobacteria;D_3__Micromonosporales;D_4__Micromonosporaceae;Other	-1.41613	8.30857	-1.54195	0.128645	0.280858	-5.00779
D_0__Bacteria;D_1__Proteobacteria;D_2__Alphaproteobacteria;D_3__Caulobacterales;D_4__Hyphomonadaceae;D_5__SWB02	1.62781	8.2892	1.53531	0.130266	0.282242	-4.86282
D_0__Bacteria;D_1__Bacteroidetes;D_2__Ignavibacteria;D_3__Kryptoniales;D_4__BSV26;D_5__denitrifying bacterium enrichment culture clone NOA_1_E9	-1.42937	8.03646	-1.52352	0.133185	0.284039	-4.82572
D_0__Bacteria;D_1__Verrucomicrobia;D_2__Verrucomicrobiae;D_3__Chthoniobacterales;D_4__Xiphinematobacteraceae;D_5__Candidatus Xiphinematobacter	-1.78923	7.92849	-1.5254	0.132714	0.284039	-4.84413
D_0__Bacteria;D_1__Proteobacteria;D_2__Alphaproteobacteria;D_3__Rhizobiales;D_4__Xanthobacteraceae;D_5__Pseudolabrys	-1.98477	9.94346	-1.51279	0.135885	0.284039	-4.90451
D_0__Bacteria;D_1__Bacteroidetes;D_2__Bacteroidia;D_3__Cytophagales;D_4__Spirosomaceae;D_5__uncultured	1.38374	8.14272	1.51209	0.136061	0.284039	-4.92546
D_0__Bacteria;D_1__Verrucomicrobia;D_2__Verrucomicrobiae;D_3__Pedosphaerales;D_4__Pedosphaeraceae;D_5__uncultured Desulfovibrio sp.	1.842	9.80143	1.51685	0.134857	0.284039	-5.01021
D_0__Bacteria;D_1__Proteobacteria;D_2__Alphaproteobacteria;D_3__Micropepsales;D_4__Micropepsaceae;D_5__uncultured	-1.60178	10.115	-1.50088	0.138932	0.285544	-4.98279
D_0__Bacteria;D_1__Proteobacteria;D_2__Gammaproteobacteria;D_3__Betaproteobacteriales;D_4__Burkholderiaceae;D_5__Achromobacter	1.66823	7.64318	1.49762	0.139777	0.285544	-5.0326
D_0__Bacteria;D_1__Proteobacteria;D_2__Alphaproteobacteria;D_3__Caulobacterales;D_4__Caulobacteraceae;D_5__Asticcacaulis	1.41256	10.5449	1.49951	0.139285	0.285544	-5.08558
D_0__Bacteria;D_1__Verrucomicrobia;D_2__Verrucomicrobiae;D_3__Pedosphaerales;D_4__Pedosphaeraceae;D_5__Pedosphaera	1.79075	8.41277	1.45797	0.150364	0.304993	-4.93876
D_0__Bacteria;D_1__Proteobacteria;D_2__Gammaproteobacteria;D_3__Betaproteobacteriales;D_4__Burkholderiaceae;D_5__Duganella	-1.86716	7.60073	-1.43908	0.155622	0.313436	-4.94405
D_0__Bacteria;D_1__Proteobacteria;D_2__Alphaproteobacteria;D_3__Rhodobacterales;D_4__Rhodobacteraceae;Other	-1.53988	8.94702	-1.42426	0.15985	0.319701	-5.03552
D_0__Bacteria;D_1__Chloroflexi;D_2__Anaerolineae;D_3__Ardenticatenales;D_4__uncultured;D_5__bacterium YC-LK-LKJ14	0.759786	7.66604	1.38709	0.170841	0.338068	-5.36212
D_0__Bacteria;D_1__Actinobacteria;D_2__Thermoleophilia;D_3__Gaiellales;D_4__Gaiellaceae;D_5__Gaiella	0.759786	7.89152	1.38483	0.171527	0.338068	-5.3651
D_0__Bacteria;D_1__Chloroflexi;D_2__Anaerolineae;D_3__Caldilineales;D_4__Caldilineaceae;Other	0.759786	7.63656	1.38138	0.17258	0.338068	-5.36964
D_0__Bacteria;D_1__Verrucomicrobia;D_2__Verrucomicrobiae;D_3__Opitutales;D_4__Opitutaceae;D_5__Opitutus	-1.56006	9.69466	-1.36514	0.177599	0.342167	-5.15756
D_0__Bacteria;D_1__Firmicutes;D_2__Bacilli;D_3__Bacillales;D_4__Paenibacillaceae;D_5__uncultured	0.759786	7.79567	1.36595	0.177346	0.342167	-5.38979
D_0__Bacteria;D_1__Chloroflexi;D_2__Anaerolineae;D_3__Ardenticatenales;D_4__uncultured;Other	0.759786	7.85591	1.36302	0.178262	0.342167	-5.39359
D_0__Bacteria;D_1__Bacteroidetes;D_2__Ignavibacteria;D_3__SJA-28;D_4__uncultured organism;D_5__uncultured organism	0.759786	7.64116	1.34603	0.183647	0.350153	-5.41548
D_0__Bacteria;D_1__Chloroflexi;D_2__Chloroflexia;D_3__Thermomicrobiales;D_4__AKYG1722;D_5__uncultured sludge bacterium	0.759786	7.28578	1.3355	0.187047	0.354275	-5.42893
D_0__Bacteria;D_1__Nitrospirae;D_2__Nitrospira;D_3__Nitrospirales;D_4__Nitrospiraceae;D_5__Nitrospira	0.759786	7.70589	1.32648	0.189995	0.35738	-5.44036
D_0__Bacteria;D_1__Chloroflexi;D_2__JG30-KF-CM66;D_3__uncultured Armatimonadetes bacterium;D_4__uncultured Armatimonadetes bacterium;D_5__uncultured Armatimonadetes bacterium	0.759786	7.52077	1.32287	0.191186	0.35738	-5.44492
D_0__Bacteria;D_1__Chloroflexi;D_2__Anaerolineae;D_3__Caldilineales;D_4__Caldilineaceae;D_5__Litorilinea	0.759786	7.42528	1.31484	0.193853	0.358874	-5.45501
D_0__Bacteria;D_1__Actinobacteria;D_2__Acidimicrobiia;D_3__Actinomarinales;D_4__uncultured;Other	0.759786	7.43457	1.31292	0.194495	0.358874	-5.45742
D_0__Bacteria;D_1__Proteobacteria;D_2__Alphaproteobacteria;D_3__Sphingomonadales;D_4__Sphingomonadaceae;D_5__Sphingopyxis	-1.34185	8.19329	-1.30648	0.196662	0.360547	-5.09714
D_0__Bacteria;D_1__Chloroflexi;D_2__Anaerolineae;D_3__Ardenticatenales;D_4__uncultured;D_5__uncultured Anaerolineaceae bacterium	0.759786	7.31514	1.29405	0.200891	0.365954	-5.48089
D_0__Bacteria;D_1__Actinobacteria;D_2__Actinobacteria;D_3__Pseudonocardiales;D_4__Pseudonocardiaceae;D_5__Pseudonocardia	-1.29586	7.4672	-1.27795	0.206473	0.372611	-5.33891
D_0__Bacteria;D_1__Firmicutes;D_2__Clostridia;D_3__Clostridiales;D_4__Peptostreptococcaceae;Other	0.759786	7.54599	1.27601	0.207151	0.372611	-5.50302
D_0__Bacteria;D_1__Firmicutes;D_2__Clostridia;D_3__Clostridiales;D_4__Ruminococcaceae;D_5__Sporobacter	-1.05509	7.29651	-1.24969	0.216545	0.377633	-5.42815
D_0__Bacteria;D_1__Chloroflexi;D_2__Chloroflexia;D_3__Thermomicrobiales;D_4__AKYG1722;D_5__uncultured alpha proteobacterium	0.759786	7.69397	1.25881	0.213253	0.377633	-5.52384
D_0__Archaea;D_1__Thaumarchaeota;D_2__Nitrososphaeria;D_3__Nitrosopumilales;D_4__Nitrosopumilaceae;D_5__Candidatus Nitrosoarchaeum	0.759786	7.49846	1.25265	0.215473	0.377633	-5.53125
D_0__Bacteria;D_1__Bacteroidetes;D_2__Bacteroidia;D_3__Cytophagales;D_4__Cyclobacteriaceae;D_5__Algoriphagus	0.759786	7.60215	1.25113	0.216021	0.377633	-5.53306
D_0__Bacteria;D_1__Firmicutes;D_2__Bacilli;D_3__Bacillales;D_4__Bacillaceae;D_5__Gracilibacillus	0.759786	7.3001	1.25086	0.216119	0.377633	-5.53338
D_0__Bacteria;D_1__Proteobacteria;D_2__Gammaproteobacteria;D_3__Diplorickettsiales;D_4__Diplorickettsiaceae;D_5__uncultured	-1.5851	8.73394	-1.22963	0.223912	0.378097	-5.22231
D_0__Bacteria;D_1__Proteobacteria;D_2__Alphaproteobacteria;D_3__Sphingomonadales;D_4__Sphingomonadaceae;D_5__Sphingomonas	-1.34257	12.6043	-1.21944	0.227725	0.378097	-5.3401
D_0__Bacteria;D_1__Proteobacteria;D_2__Alphaproteobacteria;D_3__Rhizobiales;D_4__Beijerinckiaceae;D_5__Microvirga	0.759786	7.67272	1.2356	0.221698	0.378097	-5.55153
D_0__Bacteria;D_1__Chloroflexi;D_2__Gitt-GS-136;Other;Other;Other	0.759786	7.46382	1.23498	0.221929	0.378097	-5.55227
D_0__Bacteria;D_1__Proteobacteria;D_2__Alphaproteobacteria;D_3__uncultured;Other;Other	0.759786	7.49448	1.22454	0.22581	0.378097	-5.56455
D_0__Bacteria;D_1__Chloroflexi;D_2__Anaerolineae;D_3__SBR1031;D_4__A4b;Other	0.759786	7.78036	1.22299	0.226391	0.378097	-5.56637
D_0__Archaea;D_1__Thaumarchaeota;D_2__Nitrososphaeria;D_3__Nitrososphaerales;D_4__Nitrososphaeraceae;D_5__Candidatus Nitrocosmicus	0.759786	7.68324	1.21822	0.228184	0.378097	-5.57195
D_0__Bacteria;D_1__Actinobacteria;D_2__Thermoleophilia;D_3__Gaiellales;Other;Other	0.759786	7.53723	1.21723	0.228557	0.378097	-5.5731
D_0__Bacteria;D_1__Halanaerobiaeota;D_2__Halanaerobiia;D_3__Halanaerobiales;D_4__Halanaerobiaceae;D_5__Halocella	0.759786	7.87154	1.21683	0.228709	0.378097	-5.57357
D_0__Bacteria;D_1__Actinobacteria;D_2__Actinobacteria;D_3__Micrococcales;D_4__Microbacteriaceae;D_5__Leifsonia	-1.54585	9.116	-1.20833	0.231933	0.379491	-5.30248
D_0__Bacteria;D_1__Chloroflexi;D_2__Chloroflexia;D_3__Thermomicrobiales;D_4__Thermomicrobiaceae;D_5__Nitrolancea	0.759786	7.39671	1.20762	0.232206	0.379491	-5.58426
D_0__Bacteria;D_1__Acidobacteria;D_2__Subgroup 6;Other;Other;Other	-1.26943	9.26353	-1.16672	0.248207	0.38732	-5.26145
D_0__Bacteria;D_1__FBP;D_2__uncultured actinobacterium;D_3__uncultured actinobacterium;D_4__uncultured actinobacterium;D_5__uncultured actinobacterium	1.27826	8.02866	1.17322	0.245611	0.38732	-5.2701
D_0__Bacteria;D_1__Proteobacteria;D_2__Gammaproteobacteria;D_3__Betaproteobacteriales;D_4__Methylophilaceae;Other	1.38725	9.63658	1.178	0.243715	0.38732	-5.48157
D_0__Bacteria;D_1__Actinobacteria;D_2__Actinobacteria;D_3__Micrococcales;D_4__Microbacteriaceae;D_5__Agromyces	0.759786	7.32869	1.17578	0.244593	0.38732	-5.62063
D_0__Bacteria;D_1__Chloroflexi;D_2__Chloroflexia;D_3__Chloroflexales;D_4__Roseiflexaceae;D_5__Kouleothrix	0.759786	7.51401	1.17561	0.244662	0.38732	-5.62083
D_0__Bacteria;D_1__Proteobacteria;D_2__Gammaproteobacteria;D_3__Xanthomonadales;D_4__Xanthomonadaceae;D_5__Arenimonas	0.759786	7.39891	1.17165	0.246234	0.38732	-5.62528
D_0__Bacteria;D_1__Firmicutes;D_2__Bacilli;D_3__Bacillales;D_4__Thermoactinomycetaceae;D_5__Shimazuella	0.759786	7.58814	1.17078	0.246584	0.38732	-5.62626
D_0__Bacteria;D_1__Actinobacteria;D_2__Actinobacteria;D_3__Streptosporangiales;D_4__Thermomonosporaceae;D_5__Actinomadura	0.759786	7.38651	1.1684	0.247531	0.38732	-5.62893
D_0__Bacteria;D_1__Bacteroidetes;D_2__Bacteroidia;D_3__Cytophagales;D_4__Microscillaceae;D_5__Chryseolinea	0.759786	7.36635	1.16428	0.249185	0.38732	-5.63354
D_0__Bacteria;D_1__Planctomycetes;D_2__vadinHA49;D_3__uncultured Antarctic bacterium LB3-13;D_4__uncultured Antarctic bacterium LB3-13;D_5__uncultured Antarctic bacterium LB3-13	1.22123	7.98539	1.15823	0.251624	0.388997	-5.2895
D_0__Bacteria;D_1__Proteobacteria;D_2__Gammaproteobacteria;D_3__Betaproteobacteriales;D_4__Burkholderiaceae;D_5__Pandoraea	1.24895	7.82267	1.14404	0.25741	0.391986	-5.30842
D_0__Bacteria;D_1__Proteobacteria;D_2__Alphaproteobacteria;D_3__Reyranellales;D_4__Reyranellaceae;D_5__Reyranella	-1.36236	9.24024	-1.14601	0.2566	0.391986	-5.36832
D_0__Bacteria;D_1__Proteobacteria;D_2__Gammaproteobacteria;D_3__Xanthomonadales;D_4__Xanthomonadaceae;D_5__Lysobacter	0.759786	7.10161	1.14341	0.257669	0.391986	-5.65666
D_0__Bacteria;D_1__Bacteroidetes;D_2__Bacteroidia;D_3__Flavobacteriales;D_4__Flavobacteriaceae;Other	0.759786	7.43885	1.12957	0.263412	0.397587	-5.67178
D_0__Bacteria;D_1__Chloroflexi;D_2__Anaerolineae;D_3__Ardenticatenales;D_4__uncultured;D_5__uncultured Litorilinea sp.	0.759786	7.39391	1.12785	0.264131	0.397587	-5.67364
D_0__Bacteria;D_1__Bacteroidetes;D_2__Bacteroidia;D_3__Chitinophagales;D_4__Chitinophagaceae;D_5__Terrimonas	-1.59651	8.88501	-1.11953	0.267633	0.398661	-5.32957
D_0__Bacteria;D_1__Proteobacteria;D_2__Alphaproteobacteria;D_3__Rhizobiales;D_4__Hyphomicrobiaceae;D_5__Pedomicrobium	1.02606	8.06044	1.12218	0.266514	0.398661	-5.62606
D_0__Bacteria;D_1__Proteobacteria;D_2__Alphaproteobacteria;D_3__Rhizobiales;Other;Other	1.43485	7.85447	1.09887	0.276465	0.407366	-5.31985
D_0__Bacteria;D_1__Proteobacteria;D_2__Alphaproteobacteria;D_3__Rhizobiales;D_4__Rhizobiaceae;Other	1.3328	10.8237	1.09194	0.279474	0.407366	-5.54703
D_0__Bacteria;D_1__Planctomycetes;D_2__Planctomycetacia;D_3__Planctomycetales;D_4__Gimesiaceae;D_5__uncultured	0.759786	7.25313	1.09945	0.276218	0.407366	-5.70406
D_0__Bacteria;D_1__Bacteroidetes;D_2__Bacteroidia;D_3__Bacteroidales;D_4__Paludibacteraceae;D_5__Paludibacter	0.759786	6.99301	1.08978	0.280418	0.407366	-5.71424
D_0__Bacteria;D_1__Planctomycetes;D_2__Planctomycetacia;D_3__Planctomycetales;D_4__uncultured;D_5__uncultured Planctomycetales bacterium	0.759786	7.69851	1.08937	0.280598	0.407366	-5.71468
D_0__Bacteria;D_1__Planctomycetes;D_2__Planctomycetacia;D_3__Planctomycetales;D_4__uncultured;Other	-1.22299	8.50643	-1.08201	0.283827	0.409972	-5.38844
D_0__Bacteria;D_1__Chloroflexi;D_2__Anaerolineae;D_3__SBR1031;D_4__A4b;D_5__uncultured bacterium	-1.11978	8.77319	-1.06624	0.290833	0.415891	-5.42915
D_0__Bacteria;D_1__Firmicutes;D_2__Bacilli;D_3__Bacillales;D_4__Bacillaceae;Other	0.759786	7.26077	1.06692	0.290527	0.415891	-5.73798
D_0__Bacteria;D_1__Bacteroidetes;D_2__Bacteroidia;D_3__Chitinophagales;D_4__Chitinophagaceae;D_5__UTBCD1	0.759786	6.98301	1.05823	0.294435	0.418947	-5.74688
D_0__Bacteria;D_1__Acidobacteria;D_2__Blastocatellia (Subgroup 4);D_3__Blastocatellales;D_4__Blastocatellaceae;D_5__Stenotrophobacter	0.759786	7.42961	1.03415	0.305453	0.432473	-5.77117
D_0__Archaea;D_1__Thaumarchaeota;D_2__Nitrososphaeria;D_3__Nitrososphaerales;D_4__Nitrososphaeraceae;D_5__Candidatus Nitrososphaera	0.759786	7.30067	1.0287	0.307988	0.433914	-5.7766
D_0__Bacteria;D_1__Bacteroidetes;D_2__Bacteroidia;D_3__Chitinophagales;D_4__Chitinophagaceae;D_5__uncultured	-1.14585	11.3085	-1.00992	0.316821	0.442556	-5.61661
D_0__Bacteria;D_1__Proteobacteria;D_2__Gammaproteobacteria;D_3__Xanthomonadales;D_4__Rhodanobacteraceae;D_5__Luteibacter	0.759786	7.46429	1.00909	0.317217	0.442556	-5.79588
D_0__Bacteria;D_1__Deinococcus-Thermus;D_2__Deinococci;D_3__Deinococcales;D_4__Deinococcaceae;D_5__Deinococcus	-1.15339	10.3931	-0.999754	0.321675	0.446597	-5.42431
D_0__Bacteria;D_1__Actinobacteria;D_2__Actinobacteria;D_3__Micrococcales;D_4__Demequinaceae;D_5__Lysinimicrobium	-1.11154	7.73231	-0.980331	0.331085	0.455591	-5.43209
D_0__Bacteria;D_1__Bacteroidetes;D_2__Bacteroidia;D_3__Flavobacteriales;D_4__Weeksellaceae;D_5__Cloacibacterium	-0.65325	7.02645	-0.979812	0.331339	0.455591	-5.73482
D_0__Bacteria;D_1__Firmicutes;D_2__Bacilli;D_3__Bacillales;D_4__Planococcaceae;D_5__Sporosarcina	0.759786	8.9829	0.974021	0.334181	0.4573	-5.82948
D_0__Bacteria;D_1__Firmicutes;D_2__Clostridia;D_3__Clostridiales;D_4__Ruminococcaceae;Other	0.759786	7.13609	0.967474	0.337414	0.459525	-5.83562
D_0__Bacteria;D_1__Verrucomicrobia;D_2__Verrucomicrobiae;D_3__Pedosphaerales;D_4__Pedosphaeraceae;Other	0.974645	10.9814	0.960695	0.340782	0.461914	-5.70198
D_0__Bacteria;D_1__Verrucomicrobia;D_2__Verrucomicrobiae;D_3__Pedosphaerales;D_4__Pedosphaeraceae;D_5__bacterium Ellin516	-0.621717	7.11888	-0.948371	0.346963	0.468073	-5.75668
D_0__Bacteria;D_1__Bacteroidetes;D_2__Bacteroidia;D_3__Chitinophagales;D_4__Chitinophagaceae;D_5__Sediminibacterium	-1.26047	8.85009	-0.93048	0.356065	0.478097	-5.5587
D_0__Bacteria;D_1__Firmicutes;D_2__Bacilli;D_3__Bacillales;D_4__Planococcaceae;Other	1.24053	12.0592	0.916966	0.363042	0.483712	-5.5025
D_0__Bacteria;D_1__Proteobacteria;D_2__Gammaproteobacteria;D_3__Betaproteobacteriales;D_4__Burkholderiaceae;Other	0.931893	11.0775	0.915835	0.36363	0.483712	-5.75136
D_0__Bacteria;D_1__Acidobacteria;D_2__Thermoanaerobaculia;D_3__Thermoanaerobaculales;D_4__Thermoanaerobaculaceae;D_5__Subgroup 10	-0.783042	7.57177	-0.902253	0.370737	0.490884	-5.79066
D_0__Bacteria;D_1__Proteobacteria;D_2__Gammaproteobacteria;D_3__Betaproteobacteriales;D_4__Burkholderiaceae;D_5__Ralstonia	0.759786	7.23372	0.892222	0.376043	0.495614	-5.90337
D_0__Bacteria;D_1__Firmicutes;D_2__Bacilli;D_3__Bacillales;D_4__Bacillaceae;D_5__Bacillus	0.700754	15.0536	0.884058	0.380396	0.499052	-5.69106
D_0__Bacteria;D_1__Proteobacteria;D_2__Alphaproteobacteria;D_3__Caulobacterales;D_4__Caulobacteraceae;D_5__Caulobacter	-1.02629	9.15482	-0.869391	0.388297	0.503192	-5.63121
D_0__Bacteria;D_1__Bacteroidetes;D_2__Bacteroidia;D_3__Sphingobacteriales;D_4__Sphingobacteriaceae;D_5__Pedobacter	-0.920865	10.9358	-0.868407	0.38883	0.503192	-5.7697
D_0__Bacteria;D_1__Bacteroidetes;D_2__Bacteroidia;D_3__Flavobacteriales;D_4__Flavobacteriaceae;D_5__Flavobacterium	0.752057	15.0274	0.869321	0.388335	0.503192	-5.79847
D_0__Bacteria;D_1__Bacteroidetes;D_2__Bacteroidia;D_3__Flavobacteriales;D_4__Flavobacteriaceae;D_5__Mariniflexile	0.759786	7.51746	0.863772	0.391351	0.504173	-5.92759
D_0__Bacteria;D_1__Firmicutes;D_2__Bacilli;D_3__Bacillales;D_4__Alicyclobacillaceae;D_5__Alicyclobacillus	0.881044	8.3854	0.850005	0.398896	0.511588	-5.75688
D_0__Bacteria;D_1__Bacteroidetes;D_2__Bacteroidia;D_3__Cytophagales;D_4__Spirosomaceae;D_5__Emticicia	-0.828065	7.9701	-0.821964	0.414539	0.528578	-5.57459
D_0__Bacteria;D_1__Firmicutes;D_2__Bacilli;D_3__Bacillales;D_4__Paenibacillaceae;D_5__Brevibacillus	-0.77008	8.43102	-0.819662	0.415839	0.528578	-5.87346
D_0__Bacteria;D_1__Planctomycetes;D_2__Planctomycetacia;D_3__Gemmatales;D_4__Gemmataceae;D_5__Gemmata	-1.07432	8.73156	-0.813432	0.419371	0.530709	-5.60162
D_0__Bacteria;D_1__Actinobacteria;D_2__Actinobacteria;D_3__Micrococcales;D_4__Intrasporangiaceae;D_5__Phycicoccus	0.597487	7.64774	0.808972	0.421911	0.531571	-5.92802
D_0__Bacteria;D_1__Proteobacteria;D_2__Gammaproteobacteria;D_3__Oceanospirillales;D_4__Halomonadaceae;D_5__Candidatus Portiera	0.914088	11.1414	0.783156	0.436793	0.543142	-5.57289
D_0__Bacteria;D_1__Verrucomicrobia;D_2__Verrucomicrobiae;D_3__Verrucomicrobiales;D_4__Rubritaleaceae;D_5__Luteolibacter	-0.770247	8.55306	-0.784313	0.436119	0.543142	-5.71061
D_0__Bacteria;D_1__Bacteroidetes;D_2__Bacteroidia;D_3__Flavobacteriales;D_4__Crocinitomicaceae;D_5__Fluviicola	0.816808	10.5326	0.786593	0.434794	0.543142	-5.75602
D_0__Bacteria;D_1__Bacteroidetes;D_2__Bacteroidia;D_3__Flavobacteriales;D_4__Weeksellaceae;D_5__Chryseobacterium	-0.779691	12.0238	-0.76173	0.449376	0.556371	-5.70272
D_0__Bacteria;D_1__Proteobacteria;D_2__Deltaproteobacteria;D_3__Oligoflexales;D_4__0319-6G20;Other	-0.976047	8.58553	-0.75369	0.454152	0.55986	-5.62875
D_0__Bacteria;D_1__Verrucomicrobia;D_2__Verrucomicrobiae;D_3__Opitutales;D_4__Opitutaceae;D_5__uncultured	-0.989575	7.61369	-0.748528	0.457234	0.56124	-5.61858
D_0__Bacteria;D_1__Bacteroidetes;D_2__Bacteroidia;D_3__Sphingobacteriales;D_4__env.OPS 17;Other	-0.934381	10.0343	-0.714979	0.477554	0.583677	-5.72502
D_0__Bacteria;D_1__Proteobacteria;D_2__Gammaproteobacteria;D_3__Betaproteobacteriales;D_4__Nitrosomonadaceae;D_5__MND1	0.620065	8.42454	0.688344	0.494042	0.601259	-5.97944
D_0__Bacteria;D_1__Proteobacteria;D_2__Alphaproteobacteria;D_3__Sphingomonadales;D_4__Sphingomonadaceae;D_5__Altererythrobacter	0.73931	8.72426	0.643817	0.522288	0.630272	-5.75622
D_0__Bacteria;D_1__Verrucomicrobia;D_2__Verrucomicrobiae;D_3__Verrucomicrobiales;D_4__Verrucomicrobiaceae;D_5__Prosthecobacter	0.61262	8.75578	0.644962	0.521551	0.630272	-5.77325
D_0__Bacteria;D_1__Proteobacteria;D_2__Alphaproteobacteria;D_3__Rhizobiales;D_4__Devosiaceae;D_5__Devosia	-0.724702	12.9551	-0.639778	0.524892	0.630753	-5.96456
D_0__Bacteria;D_1__Verrucomicrobia;D_2__Verrucomicrobiae;D_3__Verrucomicrobiales;D_4__Verrucomicrobiaceae;D_5__uncultured	-0.77887	7.98923	-0.623136	0.535692	0.641037	-5.6963
D_0__Bacteria;D_1__Proteobacteria;D_2__Gammaproteobacteria;D_3__Pseudomonadales;D_4__Moraxellaceae;D_5__Enhydrobacter	-0.786585	10.7259	-0.603021	0.548898	0.654103	-5.71304
D_0__Bacteria;D_1__Chloroflexi;D_2__Anaerolineae;D_3__Caldilineales;D_4__Caldilineaceae;D_5__uncultured	-0.725943	9.39196	-0.591745	0.556372	0.660259	-5.71163
D_0__Bacteria;D_1__Proteobacteria;D_2__Gammaproteobacteria;D_3__Xanthomonadales;D_4__Xanthomonadaceae;D_5__Stenotrophomonas	0.795285	10.7572	0.564387	0.574715	0.673642	-5.73068
D_0__Bacteria;D_1__Actinobacteria;D_2__Actinobacteria;D_3__Propionibacteriales;D_4__Nocardioidaceae;D_5__Nocardioides	-0.509052	13.0547	-0.567228	0.572797	0.673642	-5.96366
D_0__Bacteria;D_1__Firmicutes;D_2__Bacilli;D_3__Bacillales;D_4__Alicyclobacillaceae;D_5__Tumebacillus	-0.648756	9.42141	-0.566246	0.57346	0.673642	-5.9983
D_0__Bacteria;D_1__Proteobacteria;D_2__Alphaproteobacteria;D_3__Rhizobiales;D_4__Hyphomicrobiaceae;D_5__Hyphomicrobium	0.675766	9.19761	0.549029	0.58514	0.683062	-5.73928
D_0__Bacteria;D_1__Proteobacteria;D_2__Gammaproteobacteria;D_3__Cellvibrionales;D_4__Cellvibrionaceae;D_5__Cellvibrio	0.511934	10.8657	0.538433	0.592385	0.688707	-5.96304
D_0__Bacteria;D_1__Verrucomicrobia;D_2__Verrucomicrobiae;D_3__Chthoniobacterales;D_4__Terrimicrobiaceae;D_5__Terrimicrobium	0.720423	8.32139	0.526164	0.600826	0.695693	-5.72922
D_0__Bacteria;D_1__Chloroflexi;D_2__Ktedonobacteria;D_3__Ktedonobacterales;D_4__Ktedonobacteraceae;D_5__uncultured	-0.568501	7.5882	-0.512192	0.610505	0.701223	-5.80157
D_0__Bacteria;D_1__Actinobacteria;D_2__Actinobacteria;D_3__Corynebacteriales;D_4__Mycobacteriaceae;D_5__Mycobacterium	-0.487566	11.9763	-0.513564	0.609551	0.701223	-5.91929
D_0__Bacteria;D_1__Actinobacteria;D_2__Actinobacteria;D_3__Micrococcales;D_4__Micrococcaceae;Other	0.520539	7.89996	0.465242	0.643539	0.736209	-5.76131
D_0__Bacteria;D_1__Bacteroidetes;D_2__Bacteroidia;Other;Other;Other	-0.555303	8.599	-0.443034	0.659426	0.750755	-5.78335
D_0__Bacteria;D_1__Proteobacteria;D_2__Gammaproteobacteria;D_3__Betaproteobacteriales;Other;Other	-0.413772	12.9508	-0.440145	0.661504	0.750755	-6.06953
D_0__Bacteria;D_1__Actinobacteria;D_2__Actinobacteria;D_3__Frankiales;D_4__Geodermatophilaceae;D_5__Blastococcus	-0.396475	7.03161	-0.434609	0.665495	0.752299	-6.15723
D_0__Bacteria;D_1__Firmicutes;D_2__Bacilli;D_3__Lactobacillales;D_4__Streptococcaceae;D_5__Streptococcus	-0.551508	9.56452	-0.394172	0.694932	0.782482	-5.91609
D_0__Bacteria;D_1__Planctomycetes;D_2__Planctomycetacia;D_3__Pirellulales;D_4__Pirellulaceae;D_5__Pir4 lineage	-0.522983	10.0692	-0.388673	0.698973	0.783946	-5.84304
D_0__Bacteria;D_1__Chloroflexi;D_2__Anaerolineae;D_3__Anaerolineales;D_4__Anaerolineaceae;D_5__UTCFX1	-0.251558	8.31961	-0.360401	0.719886	0.804247	-6.19406
D_0__Bacteria;D_1__Acidobacteria;D_2__Acidobacteriia;D_3__Acidobacteriales;D_4__Acidobacteriaceae (Subgroup 1);D_5__Granulicella	-0.392545	7.99501	-0.348502	0.728753	0.810986	-5.84978
D_0__Bacteria;D_1__Bacteroidetes;D_2__Bacteroidia;D_3__Cytophagales;D_4__Hymenobacteraceae;D_5__Hymenobacter	-0.303807	7.77347	-0.338874	0.735956	0.815827	-6.19858
D_0__Bacteria;D_1__Chloroflexi;D_2__Chloroflexia;D_3__Thermomicrobiales;D_4__AKYG1722;Other	0.211345	7.3503	0.330885	0.741951	0.819297	-6.22071
D_0__Bacteria;D_1__Verrucomicrobia;D_2__Verrucomicrobiae;D_3__Opitutales;D_4__Opitutaceae;D_5__IMCC26134	-0.330059	9.58589	-0.32562	0.74591	0.820501	-6.0383
D_0__Bacteria;D_1__Planctomycetes;D_2__Planctomycetacia;D_3__Planctomycetales;D_4__Rubinisphaeraceae;D_5__Planctomicrobium	0.413719	8.03269	0.314162	0.75455	0.826825	-5.81372
D_0__Bacteria;D_1__Planctomycetes;D_2__Planctomycetacia;D_3__Planctomycetales;D_4__Schlesneriaceae;D_5__Planctopirus	0.401732	8.40531	0.301039	0.764486	0.831342	-5.82307
D_0__Bacteria;D_1__Planctomycetes;D_2__Planctomycetacia;D_3__Planctomycetales;D_4__Schlesneriaceae;D_5__Schlesneria	-0.3202	8.59032	-0.303359	0.762726	0.831342	-5.95017
D_0__Bacteria;D_1__Proteobacteria;D_2__Alphaproteobacteria;D_3__Rhodobacterales;D_4__Rhodobacteraceae;D_5__Paracoccus	0.378119	10.3326	0.285989	0.775928	0.834269	-5.88315
D_0__Bacteria;D_1__Proteobacteria;D_2__Alphaproteobacteria;D_3__Sphingomonadales;D_4__Sphingomonadaceae;D_5__Sphingobium	0.294526	10.4482	0.291994	0.771356	0.834269	-6.04428
D_0__Bacteria;D_1__Chloroflexi;D_2__KD4-96;D_3__uncultured Anaerolineaceae bacterium;D_4__uncultured Anaerolineaceae bacterium;D_5__uncultured Anaerolineaceae bacterium	-0.189412	7.07298	-0.288598	0.773941	0.834269	-6.21403
D_0__Bacteria;D_1__Proteobacteria;D_2__Deltaproteobacteria;D_3__Bdellovibrionales;D_4__Bdellovibrionaceae;D_5__Bdellovibrio	-0.301189	9.27488	-0.268532	0.789264	0.845382	-5.88616
D_0__Bacteria;D_1__FBP;D_2__metagenome;D_3__metagenome;D_4__metagenome;D_5__metagenome	0.27732	8.09808	0.264731	0.792176	0.845382	-5.88905
D_0__Bacteria;D_1__Gemmatimonadetes;D_2__Gemmatimonadetes;D_3__Gemmatimonadales;D_4__Gemmatimonadaceae;D_5__uncultured	-0.189412	8.21515	-0.244604	0.807645	0.858686	-6.22551
D_0__Bacteria;D_1__Bacteroidetes;D_2__Bacteroidia;D_3__Chitinophagales;D_4__Saprospiraceae;D_5__uncultured	-0.251558	8.41683	-0.205002	0.838304	0.887981	-5.85354
D_0__Bacteria;D_1__Proteobacteria;D_2__Gammaproteobacteria;D_3__Diplorickettsiales;D_4__Diplorickettsiaceae;D_5__Aquicella	-0.180973	8.8468	-0.154553	0.877723	0.926305	-5.85555
D_0__Bacteria;D_1__Proteobacteria;D_2__Alphaproteobacteria;D_3__Rhizobiales;D_4__Rhizobiales Incertae Sedis;D_5__Bauldia	0.200089	7.88708	0.14044	0.88881	0.934558	-5.85996
D_0__Bacteria;D_1__Proteobacteria;D_2__Gammaproteobacteria;D_3__Xanthomonadales;D_4__Rhodanobacteraceae;D_5__Dyella	0.165002	9.24885	0.123992	0.90176	0.944701	-5.85683
D_0__Bacteria;D_1__Proteobacteria;D_2__Alphaproteobacteria;D_3__Acetobacterales;D_4__Acetobacteraceae;D_5__Granulibacter	0.127308	8.0942	0.113115	0.910339	0.950207	-5.89769
D_0__Bacteria;D_1__Actinobacteria;D_2__Actinobacteria;D_3__Micrococcales;D_4__Microbacteriaceae;D_5__Microbacterium	0.134668	9.67215	0.0958056	0.924013	0.960973	-5.96356
D_0__Bacteria;D_1__Bacteroidetes;D_2__Bacteroidia;D_3__Sphingobacteriales;D_4__Sphingobacteriaceae;D_5__Mucilaginibacter	0.0739464	10.6232	0.0839089	0.933424	0.967244	-6.16035
D_0__Bacteria;D_1__Bacteroidetes;D_2__Bacteroidia;D_3__Sphingobacteriales;Other;Other	0.0791124	8.05308	0.0723217	0.9426	0.970248	-5.86656
D_0__Bacteria;D_1__Bacteroidetes;D_2__Bacteroidia;D_3__Chitinophagales;D_4__Chitinophagaceae;D_5__Flavisolibacter	-0.0609297	7.67857	-0.0716806	0.943108	0.970248	-6.24715
D_0__Bacteria;D_1__Proteobacteria;D_2__Alphaproteobacteria;D_3__Rhizobiales;D_4__Methyloligellaceae;D_5__uncultured	-0.0680897	8.35099	-0.0643278	0.948935	0.972744	-5.9818
D_0__Bacteria;D_1__Proteobacteria;D_2__Gammaproteobacteria;D_3__Legionellales;D_4__Legionellaceae;D_5__Legionella	0.0497892	9.75818	0.0407262	0.967657	0.988393	-5.9614
D_0__Bacteria;D_1__Proteobacteria;D_2__Gammaproteobacteria;D_3__Betaproteobacteriales;D_4__TRA3-20;Other	0.0347968	8.60048	0.0318371	0.974714	0.990196	-5.88934
D_0__Bacteria;D_1__Gemmatimonadetes;D_2__Longimicrobia;D_3__Longimicrobiales;D_4__Longimicrobiaceae;Other	-0.0154941	7.43942	-0.0214401	0.98297	0.990196	-6.26645
D_0__Bacteria;D_1__Bacteroidetes;D_2__Rhodothermia;D_3__Rhodothermales;D_4__Rhodothermaceae;D_5__uncultured	0.0190304	7.61256	0.0276497	0.978039	0.990196	-6.26991
D_0__Bacteria;D_1__Firmicutes;D_2__Bacilli;D_3__Bacillales;D_4__Paenibacillaceae;D_5__Cohnella	0.0190304	7.79738	0.0210597	0.983272	0.990196	-6.27007
D_0__Bacteria;D_1__Bacteroidetes;D_2__Bacteroidia;D_3__Cytophagales;D_4__Cytophagaceae;D_5__Cytophaga	0.0118997	8.55056	0.0093688	0.992558	0.992558	-5.94349
D_0__Bacteria;D_1__Proteobacteria;D_2__Alphaproteobacteria;D_3__Rhizobiales;D_4__Xanthobacteraceae;Other	0.011346	12.4874	0.0122257	0.990288	0.992558	-6.10227

## Sheet: TAB S5.
Table S5: Statistical values and absolute abundance of the bacterial taxa between rhizosphere of plant grown in soil (Plant_T2_Soil_Rhizo) versus rhizosphere of plant grown in peat substrate (Plant_T1_Rhizo). The degree of differential abundance is represented by log2 fold change (logFC).
Taxa	logFC	AveExpr	t	P.Value	adj.P.Val	B
D_0__Bacteria;D_1__Chloroflexi;D_2__Anaerolineae;D_3__Ardenticatenales;D_4__uncultured;Other	8.29435	7.85591	12.9441	1.41476e-18	3.3897e-16	30.0004
D_0__Bacteria;D_1__Actinobacteria;D_2__Thermoleophilia;D_3__Gaiellales;D_4__Gaiellaceae;D_5__Gaiella	8.10526	7.89152	12.7878	2.37042e-18	3.3897e-16	29.5317
D_0__Bacteria;D_1__Bacteroidetes;D_2__Bacteroidia;D_3__Cytophagales;D_4__Cyclobacteriaceae;D_5__Algoriphagus	8.60039	7.60215	12.5621	5.02332e-18	4.7889e-16	29.0082
D_0__Bacteria;D_1__Firmicutes;D_2__Bacilli;D_3__Bacillales;D_4__Planococcaceae;D_5__Sporosarcina	9.88115	8.9829	11.6334	1.18263e-16	5.63719e-15	26.3883
D_0__Bacteria;D_1__Nitrospirae;D_2__Nitrospira;D_3__Nitrospirales;D_4__Nitrospiraceae;D_5__Nitrospira	7.89275	7.70589	11.7236	8.66041e-17	5.63719e-15	26.3423
D_0__Bacteria;D_1__Chloroflexi;D_2__Anaerolineae;D_3__Anaerolineales;D_4__Anaerolineaceae;D_5__UTCFX1	8.80372	8.31961	11.6364	1.17055e-16	5.63719e-15	26.275
D_0__Bacteria;D_1__Proteobacteria;D_2__Gammaproteobacteria;D_3__Alteromonadales;D_4__Alteromonadaceae;D_5__Rheinheimera	7.6857	8.40091	11.5224	1.73792e-16	7.10063e-15	25.7126
D_0__Bacteria;D_1__Bacteroidetes;D_2__Bacteroidia;D_3__Sphingobacteriales;D_4__Sphingobacteriaceae;D_5__Mucilaginibacter	-9.35732	10.6232	-11.296	3.82818e-16	1.36858e-14	25.3925
D_0__Bacteria;D_1__Chloroflexi;D_2__Anaerolineae;D_3__Ardenticatenales;D_4__uncultured;D_5__bacterium YC-LK-LKJ14	7.15847	7.66604	10.762	2.52898e-15	8.03654e-14	23.2648
D_0__Bacteria;D_1__Verrucomicrobia;D_2__Verrucomicrobiae;D_3__Opitutales;D_4__Opitutaceae;Other	-8.92621	8.82471	-10.34	1.15135e-14	3.29285e-13	22.3276
D_0__Bacteria;D_1__Proteobacteria;D_2__Gammaproteobacteria;D_3__Xanthomonadales;D_4__Xanthomonadaceae;D_5__Arenimonas	7.83654	7.39891	10.3007	1.32738e-14	3.4512e-13	21.9329
D_0__Bacteria;D_1__Firmicutes;D_2__Bacilli;D_3__Bacillales;D_4__Paenibacillaceae;D_5__uncultured	6.90846	7.79567	10.138	2.39618e-14	5.7109e-13	21.2608
D_0__Bacteria;D_1__Proteobacteria;D_2__Gammaproteobacteria;D_3__Xanthomonadales;D_4__Xanthomonadaceae;D_5__Lysobacter	7.90654	7.10161	10.0146	3.75659e-14	7.67418e-13	20.9679
D_0__Archaea;D_1__Thaumarchaeota;D_2__Nitrososphaeria;D_3__Nitrososphaerales;D_4__Nitrososphaeraceae;D_5__Candidatus Nitrocosmicus	7.5404	7.68324	10.0184	3.70472e-14	7.67418e-13	20.9288
D_0__Bacteria;D_1__Chloroflexi;D_2__Anaerolineae;D_3__Ardenticatenales;D_4__Ardenticatenaceae;D_5__uncultured	7.23083	7.76379	9.83833	7.16379e-14	1.3659e-12	20.3295
D_0__Bacteria;D_1__Fibrobacteres;D_2__Fibrobacteria;D_3__Fibrobacterales;D_4__Fibrobacteraceae;D_5__uncultured	-7.17598	7.92118	-9.65276	1.41833e-13	2.53527e-12	19.943
D_0__Bacteria;D_1__Chloroflexi;D_2__Anaerolineae;D_3__Caldilineales;D_4__Caldilineaceae;Other	6.60456	7.63656	9.63356	1.52251e-13	2.56139e-12	19.5732
D_0__Bacteria;D_1__Bacteroidetes;D_2__Ignavibacteria;D_3__SJA-28;D_4__uncultured organism;D_5__uncultured organism	6.63582	7.64116	9.4696	2.79273e-13	4.43734e-12	19.0503
D_0__Archaea;D_1__Nanoarchaeaeota;D_2__Woesearchaeia;D_3__uncultured euryarchaeote;D_4__uncultured euryarchaeote;D_5__uncultured euryarchaeote	-7.19667	7.60093	-9.34986	4.35677e-13	6.55809e-12	18.9286
D_0__Bacteria;D_1__Chloroflexi;D_2__Chloroflexia;D_3__Thermomicrobiales;D_4__AKYG1722;D_5__uncultured alpha proteobacterium	6.95067	7.69397	9.31118	5.0312e-13	7.19462e-12	18.5402
D_0__Bacteria;D_1__Proteobacteria;D_2__Gammaproteobacteria;D_3__Xanthomonadales;D_4__Rhodanobacteraceae;D_5__Rhodanobacter	-7.64014	11.972	-9.23586	6.66141e-13	9.07221e-12	18.3232
D_0__Bacteria;D_1__Proteobacteria;D_2__Alphaproteobacteria;D_3__Rhizobiales;D_4__Rhizobiaceae;D_5__Ensifer	8.29376	7.7034	9.16947	8.53489e-13	1.10954e-11	18.2289
D_0__Bacteria;D_1__Proteobacteria;D_2__Alphaproteobacteria;D_3__Micropepsales;D_4__Micropepsaceae;D_5__uncultured	-7.95517	10.115	-8.87871	2.53812e-12	3.15609e-11	17.3906
D_0__Bacteria;D_1__Halanaerobiaeota;D_2__Halanaerobiia;D_3__Halanaerobiales;D_4__Halanaerobiaceae;D_5__Halocella	6.76494	7.87154	8.75522	4.04033e-12	4.81473e-11	16.6835
D_0__Bacteria;D_1__Bacteroidetes;D_2__Bacteroidia;D_3__Chitinophagales;D_4__Chitinophagaceae;D_5__Ferruginibacter	-7.21832	8.20597	-8.63276	6.41401e-12	7.33763e-11	16.4875
D_0__Bacteria;D_1__Proteobacteria;D_2__Gammaproteobacteria;D_3__Salinisphaerales;D_4__Solimonadaceae;D_5__Alkanibacter	-6.75303	10.1667	-8.48505	1.12163e-11	1.23379e-10	15.926
D_0__Bacteria;D_1__Firmicutes;D_2__Bacilli;D_3__Bacillales;Other;Other	8.62028	10.2063	8.4697	1.18878e-11	1.25923e-10	15.9228
D_0__Bacteria;D_1__Proteobacteria;D_2__Alphaproteobacteria;D_3__Rhizobiales;D_4__Beijerinckiaceae;D_5__Microvirga	6.43346	7.67272	8.29121	2.34027e-11	2.39042e-10	15.0657
D_0__Bacteria;D_1__Actinobacteria;D_2__Thermoleophilia;D_3__Gaiellales;Other;Other	6.45431	7.53723	8.2505	2.73193e-11	2.69425e-10	14.9428
D_0__Bacteria;D_1__Chloroflexi;D_2__Chloroflexia;D_3__Thermomicrobiales;D_4__Thermomicrobiaceae;D_5__Nitrolancea	6.23447	7.39671	7.82193	1.39979e-10	1.33447e-09	13.454
D_0__Bacteria;D_1__Chloroflexi;D_2__Anaerolineae;D_3__SBR1031;D_4__A4b;Other	6.15588	7.78036	7.79183	1.57042e-10	1.44884e-09	13.3431
D_0__Bacteria;D_1__Actinobacteria;D_2__Acidimicrobiia;D_3__Actinomarinales;D_4__uncultured;Other	5.80589	7.43457	7.78164	1.63277e-10	1.45929e-09	13.2803
D_0__Bacteria;D_1__Chloroflexi;D_2__JG30-KF-CM66;D_3__uncultured Armatimonadetes bacterium;D_4__uncultured Armatimonadetes bacterium;D_5__uncultured Armatimonadetes bacterium	5.72001	7.52077	7.70351	2.20119e-10	1.9077e-09	13.0073
D_0__Bacteria;D_1__Proteobacteria;D_2__Deltaproteobacteria;D_3__Myxococcales;D_4__Blfdi19;D_5__uncultured prokaryote	-6.23932	7.51524	-7.52222	4.40501e-10	3.6589e-09	12.5354
D_0__Bacteria;D_1__Planctomycetes;D_2__Planctomycetacia;D_3__Planctomycetales;D_4__Gimesiaceae;D_5__uncultured	6.53243	7.25313	7.51794	4.47768e-10	3.6589e-09	12.4214
D_0__Bacteria;D_1__Verrucomicrobia;D_2__Verrucomicrobiae;D_3__Pedosphaerales;D_4__Pedosphaeraceae;D_5__bacterium Ellin517	-6.7911	8.09451	-7.36292	8.10694e-10	6.44051e-09	12.0198
D_0__Bacteria;D_1__Planctomycetes;D_2__Planctomycetacia;D_3__Planctomycetales;D_4__Schlesneriaceae;D_5__Schlesneria	-6.57504	8.59032	-7.32359	9.42524e-10	7.16583e-09	11.8635
D_0__Archaea;D_1__Thaumarchaeota;D_2__Nitrososphaeria;D_3__Nitrosopumilales;D_4__Nitrosopumilaceae;D_5__Candidatus Nitrosoarchaeum	5.73827	7.49846	7.32095	9.52103e-10	7.16583e-09	11.6943
D_0__Bacteria;D_1__Proteobacteria;D_2__Deltaproteobacteria;D_3__Myxococcales;D_4__BIrii41;D_5__uncultured Sorangiineae bacterium	-7.36282	7.80185	-7.15392	1.80512e-09	1.29066e-08	11.3213
D_0__Bacteria;D_1__Bacteroidetes;D_2__Bacteroidia;D_3__Flavobacteriales;D_4__Flavobacteriaceae;Other	6.13821	7.43885	7.15476	1.79931e-09	1.29066e-08	11.1428
D_0__Bacteria;D_1__Firmicutes;D_2__Clostridia;D_3__Clostridiales;D_4__Peptostreptococcaceae;Other	5.48665	7.54599	7.08841	2.31982e-09	1.61822e-08	10.8836
D_0__Bacteria;D_1__Proteobacteria;D_2__Alphaproteobacteria;D_3__Caulobacterales;D_4__Caulobacteraceae;D_5__Caulobacter	-6.89848	9.15482	-7.04041	2.78785e-09	1.89839e-08	10.89
D_0__Bacteria;D_1__Planctomycetes;D_2__vadinHA49;D_3__uncultured Planctomycetales bacterium;D_4__uncultured Planctomycetales bacterium;D_5__uncultured Planctomycetales bacterium	-5.73228	7.27586	-7.03002	2.90091e-09	1.92945e-08	10.779
D_0__Bacteria;D_1__Proteobacteria;D_2__Gammaproteobacteria;D_3__Betaproteobacteriales;D_4__Methylophilaceae;D_5__Methylobacillus	6.19143	7.40662	7.01434	3.08035e-09	2.00222e-08	10.6596
D_0__Bacteria;D_1__Bacteroidetes;D_2__Ignavibacteria;D_3__Kryptoniales;D_4__BSV26;D_5__denitrifying bacterium enrichment culture clone NOA_1_E9	-5.33345	8.03646	-6.95645	3.84438e-09	2.44331e-08	10.4951
D_0__Bacteria;D_1__Actinobacteria;D_2__Actinobacteria;D_3__Micrococcales;D_4__Microbacteriaceae;D_5__Agromyces	5.78233	7.32869	6.93424	4.18525e-09	2.60213e-08	10.3635
D_0__Bacteria;D_1__Chloroflexi;D_2__Anaerolineae;D_3__Caldilineales;D_4__Caldilineaceae;D_5__Litorilinea	5.2053	7.42528	6.90914	4.6072e-09	2.80353e-08	10.2616
D_0__Bacteria;D_1__Chloroflexi;D_2__Anaerolineae;D_3__Ardenticatenales;D_4__uncultured;D_5__uncultured Litorilinea sp.	5.90814	7.39391	6.82524	6.34996e-09	3.78352e-08	9.99326
D_0__Bacteria;D_1__Proteobacteria;D_2__Alphaproteobacteria;D_3__uncultured;Other;Other	5.46445	7.49448	6.77188	7.78642e-09	4.54473e-08	9.79249
D_0__Bacteria;D_1__Chloroflexi;D_2__Anaerolineae;D_3__Ardenticatenales;D_4__uncultured;D_5__uncultured Anaerolineaceae bacterium	5.17038	7.31514	6.75343	8.35484e-09	4.77897e-08	9.72532
D_0__Bacteria;D_1__Proteobacteria;D_2__Alphaproteobacteria;D_3__Rhizobiales;D_4__Rhizobiales Incertae Sedis;D_5__uncultured	-5.55338	7.61239	-6.73825	8.8537e-09	4.96502e-08	9.75078
D_0__Bacteria;D_1__Chloroflexi;D_2__Chloroflexia;D_3__Chloroflexales;D_4__Roseiflexaceae;D_5__Kouleothrix	5.58181	7.51401	6.65049	1.2377e-08	6.80737e-08	9.37637
D_0__Bacteria;D_1__Verrucomicrobia;D_2__Verrucomicrobiae;D_3__Opitutales;D_4__Opitutaceae;D_5__Cephaloticoccus	-7.24436	8.32	-6.61499	1.41721e-08	7.6476e-08	9.37806
D_0__Bacteria;D_1__Bacteroidetes;D_2__Bacteroidia;D_3__Sphingobacteriales;D_4__Sphingobacteriaceae;D_5__Sphingobacterium	7.04545	7.92513	6.55958	1.75053e-08	9.2713e-08	9.12433
D_0__Bacteria;D_1__Firmicutes;D_2__Bacilli;D_3__Bacillales;D_4__Bacillaceae;D_5__Bacillus	4.88986	15.0536	6.51539	2.07154e-08	1.0772e-07	8.99653
D_0__Bacteria;D_1__Bacteroidetes;D_2__Bacteroidia;D_3__Flavobacteriales;D_4__Flavobacteriaceae;D_5__Mariniflexile	6.96771	7.51746	6.4958	2.23189e-08	1.13986e-07	8.91298
D_0__Bacteria;D_1__Gemmatimonadetes;D_2__Gemmatimonadetes;D_3__Gemmatimonadales;D_4__Gemmatimonadaceae;D_5__uncultured	6.09239	8.21515	6.46454	2.51393e-08	1.26137e-07	8.76665
D_0__Bacteria;D_1__Chloroflexi;D_2__Gitt-GS-136;Other;Other;Other	5.07527	7.46382	6.3301	4.19033e-08	2.06626e-07	8.27072
D_0__Bacteria;D_1__Bacteroidetes;D_2__Bacteroidia;D_3__Chitinophagales;D_4__Chitinophagaceae;D_5__Heliimonas	-5.66464	7.32178	-6.25024	5.67251e-08	2.74973e-07	8.05252
D_0__Bacteria;D_1__Chloroflexi;D_2__Chloroflexia;D_3__Thermomicrobiales;D_4__AKYG1722;D_5__uncultured sludge bacterium	4.575	7.28578	6.1967	6.9473e-08	3.30167e-07	7.81807
D_0__Bacteria;D_1__Planctomycetes;D_2__Planctomycetacia;D_3__Planctomycetales;D_4__uncultured;D_5__uncultured Planctomycetales bacterium	5.6054	7.69851	6.19312	7.04201e-08	3.30167e-07	7.80582
D_0__Bacteria;D_1__Chloroflexi;D_2__Ktedonobacteria;D_3__C0119;D_4__uncultured Chloroflexi bacterium;D_5__uncultured Chloroflexi bacterium	-5.84516	8.45964	-6.1247	9.12129e-08	4.20756e-07	7.63251
D_0__Bacteria;D_1__Firmicutes;D_2__Bacilli;D_3__Bacillales;D_4__Paenibacillaceae;D_5__Paenibacillus	6.2584	10.4227	6.08074	1.0768e-07	4.88832e-07	7.45161
D_0__Bacteria;D_1__FBP;D_2__metagenome;D_3__metagenome;D_4__metagenome;D_5__metagenome	-5.3636	8.09808	-6.05556	1.18406e-07	5.29125e-07	7.36966
D_0__Bacteria;D_1__Proteobacteria;D_2__Gammaproteobacteria;D_3__Diplorickettsiales;D_4__Diplorickettsiaceae;D_5__uncultured	-6.26412	8.73394	-6.03336	1.28743e-07	5.6647e-07	7.33263
D_0__Bacteria;D_1__Omnitrophicaeota;D_2__metagenome;D_3__metagenome;D_4__metagenome;D_5__metagenome	-5.38618	7.66442	-5.93652	1.85344e-07	8.03157e-07	6.96664
D_0__Bacteria;D_1__Bacteroidetes;D_2__Bacteroidia;D_3__Cytophagales;D_4__Microscillaceae;D_5__Chryseolinea	5.01477	7.36635	5.89186	2.19184e-07	9.35621e-07	6.77349
D_0__Bacteria;D_1__Acidobacteria;D_2__Acidobacteriia;D_3__Acidobacteriales;D_4__Acidobacteriaceae (Subgroup 1);D_5__Granulicella	-5.3897	7.99501	-5.80617	3.02167e-07	1.27088e-06	6.52165
D_0__Bacteria;D_1__Actinobacteria;D_2__Actinobacteria;D_3__Micrococcales;D_4__Microbacteriaceae;D_5__Leifsonia	-6.3067	9.116	-5.78608	3.25743e-07	1.35018e-06	6.48426
D_0__Bacteria;D_1__Proteobacteria;D_2__Alphaproteobacteria;D_3__Caulobacterales;D_4__Caulobacteraceae;D_5__Asticcacaulis	-5.89837	10.5449	-5.67611	4.90972e-07	2.00597e-06	6.06227
D_0__Bacteria;D_1__Chloroflexi;D_2__Anaerolineae;D_3__Anaerolineales;D_4__Anaerolineaceae;D_5__uncultured	-5.29783	9.06365	-5.65212	5.36818e-07	2.16239e-06	5.98433
D_0__Bacteria;D_1__Proteobacteria;D_2__Gammaproteobacteria;D_3__Betaproteobacteriales;D_4__Nitrosomonadaceae;D_5__MND1	5.91692	8.42454	5.53801	8.19851e-07	3.25663e-06	5.58532
D_0__Bacteria;D_1__Proteobacteria;D_2__Gammaproteobacteria;D_3__Xanthomonadales;D_4__Xanthomonadaceae;D_5__Thermomonas	-5.55637	9.80869	-5.51725	8.85329e-07	3.46855e-06	5.54128
D_0__Bacteria;D_1__Acidobacteria;D_2__Acidobacteriia;D_3__Solibacterales;D_4__Solibacteraceae (Subgroup 3);D_5__Paludibaculum	-4.82973	7.51534	-5.47806	1.02328e-06	3.95484e-06	5.39353
D_0__Bacteria;D_1__Proteobacteria;D_2__Alphaproteobacteria;D_3__Rhizobiales;D_4__Beijerinckiaceae;D_5__Methylocystis	-4.2392	7.4499	-5.45995	1.09401e-06	4.17181e-06	5.31688
D_0__Bacteria;D_1__Proteobacteria;D_2__Alphaproteobacteria;D_3__Acetobacterales;D_4__Acetobacteraceae;D_5__Granulibacter	-5.11685	8.0942	-5.456	1.11007e-06	4.17737e-06	5.32609
D_0__Bacteria;D_1__Bacteroidetes;D_2__Bacteroidia;D_3__Sphingobacteriales;D_4__env.OPS 17;D_5__uncultured bacterium	-5.57404	7.5377	-5.44813	1.14274e-06	4.24445e-06	5.31026
D_0__Bacteria;D_1__Proteobacteria;D_2__Gammaproteobacteria;D_3__Salinisphaerales;D_4__Solimonadaceae;Other	-4.72318	7.82795	-5.36651	1.54306e-06	5.65787e-06	5.01738
D_0__Bacteria;D_1__Proteobacteria;D_2__Gammaproteobacteria;D_3__Betaproteobacteriales;D_4__Burkholderiaceae;D_5__Burkholderia-Caballeronia-Paraburkholderia	-5.27808	9.26522	-5.34785	1.65242e-06	5.98217e-06	4.96242
D_0__Bacteria;D_1__Elusimicrobia;D_2__Elusimicrobia;D_3__Lineage IV;Other;Other	-4.52646	7.54627	-5.30168	1.95704e-06	6.99644e-06	4.79555
D_0__Bacteria;D_1__Bacteroidetes;D_2__Rhodothermia;D_3__Rhodothermales;D_4__Rhodothermaceae;D_5__uncultured	4.69287	7.61256	5.28344	2.09212e-06	7.38698e-06	4.7243
D_0__Bacteria;D_1__Actinobacteria;D_2__Actinobacteria;D_3__Micrococcales;D_4__Intrasporangiaceae;D_5__Phycicoccus	4.90867	7.64774	5.25462	2.32443e-06	8.10716e-06	4.62689
D_0__Bacteria;D_1__Chloroflexi;D_2__Chloroflexia;D_3__Chloroflexales;D_4__Herpetosiphonaceae;D_5__Herpetosiphon	-4.90341	7.49455	-5.23275	2.51747e-06	8.64057e-06	4.57559
D_0__Bacteria;D_1__Actinobacteria;D_2__Thermoleophilia;D_3__Solirubrobacterales;D_4__67-14;D_5__uncultured Rubrobacteraceae bacterium	5.23598	8.27674	5.23055	2.53779e-06	8.64057e-06	4.55595
D_0__Bacteria;D_1__Proteobacteria;D_2__Gammaproteobacteria;D_3__Betaproteobacteriales;D_4__Burkholderiaceae;Other	-5.83938	11.0775	-5.21943	2.64276e-06	8.89211e-06	4.53203
D_0__Bacteria;D_1__Planctomycetes;D_2__vadinHA49;D_3__uncultured Antarctic bacterium LB3-13;D_4__uncultured Antarctic bacterium LB3-13;D_5__uncultured Antarctic bacterium LB3-13	-4.71343	7.98539	-5.18611	2.98359e-06	9.92217e-06	4.41694
D_0__Bacteria;D_1__Proteobacteria;D_2__Gammaproteobacteria;D_3__Betaproteobacteriales;D_4__Burkholderiaceae;D_5__Pandoraea	-4.80902	7.82267	-5.09051	4.22012e-06	1.3873e-05	4.1024
D_0__Bacteria;D_1__Bacteroidetes;D_2__Bacteroidia;D_3__Chitinophagales;D_4__Chitinophagaceae;D_5__Sediminibacterium	-5.83647	8.85009	-5.06174	4.6825e-06	1.52181e-05	4.02663
D_0__Bacteria;D_1__Firmicutes;D_2__Bacilli;D_3__Bacillales;D_4__Bacillaceae;D_5__Gracilibacillus	3.86431	7.3001	5.04008	5.063e-06	1.62699e-05	3.94173
D_0__Bacteria;D_1__FBP;D_2__uncultured actinobacterium;D_3__uncultured actinobacterium;D_4__uncultured actinobacterium;D_5__uncultured actinobacterium	-4.66186	8.02866	-4.95727	6.81916e-06	2.16698e-05	3.665
D_0__Bacteria;D_1__Actinobacteria;D_2__Actinobacteria;D_3__Streptosporangiales;D_4__Thermomonosporaceae;D_5__Actinomadura	4.10129	7.38651	4.93164	7.47514e-06	2.34933e-05	3.58384
D_0__Archaea;D_1__Thaumarchaeota;D_2__Nitrososphaeria;D_3__Nitrososphaerales;D_4__Nitrososphaeraceae;D_5__Candidatus Nitrososphaera	4.7345	7.30067	4.92469	7.66353e-06	2.38236e-05	3.55594
D_0__Bacteria;D_1__Firmicutes;D_2__Bacilli;D_3__Bacillales;D_4__Thermoactinomycetaceae;D_5__Shimazuella	4.06501	7.58814	4.90733	8.15431e-06	2.50767e-05	3.50545
D_0__Bacteria;D_1__Acidobacteria;D_2__Acidobacteriia;D_3__Solibacterales;D_4__Solibacteraceae (Subgroup 3);D_5__Candidatus Solibacter	-4.44658	7.62915	-4.83356	1.06072e-05	3.22731e-05	3.26582
D_0__Bacteria;D_1__Verrucomicrobia;D_2__Verrucomicrobiae;D_3__Verrucomicrobiales;D_4__Verrucomicrobiaceae;D_5__uncultured	-4.9382	7.98923	-4.80032	1.19364e-05	3.59349e-05	3.16011
D_0__Bacteria;D_1__Actinobacteria;Other;Other;Other;Other	-4.32615	7.53796	-4.78808	1.24658e-05	3.70466e-05	3.1154
D_0__Bacteria;D_1__Spirochaetes;D_2__Spirochaetia;D_3__Spirochaetales;D_4__Spirochaetaceae;D_5__Spirochaeta 2	-4.83847	8.882	-4.78585	1.25647e-05	3.70466e-05	3.11278
D_0__Bacteria;D_1__Actinobacteria;D_2__Actinobacteria;D_3__Micrococcales;D_4__Dermacoccaceae;D_5__Flexivirga	-4.434	9.5968	-4.75753	1.38894e-05	4.05345e-05	3.01925
D_0__Bacteria;D_1__Verrucomicrobia;D_2__Verrucomicrobiae;D_3__Pedosphaerales;D_4__Pedosphaeraceae;D_5__uncultured Desulfovibrio sp.	-5.70176	9.80143	-4.73479	1.5051e-05	4.34807e-05	2.9564
D_0__Bacteria;D_1__Proteobacteria;D_2__Gammaproteobacteria;D_3__R7C24;Other;Other	-4.66653	7.70708	-4.69796	1.71376e-05	4.90136e-05	2.83125
D_0__Bacteria;D_1__Proteobacteria;D_2__Deltaproteobacteria;D_3__Oligoflexales;D_4__Oligoflexaceae;D_5__Oligoflexus	-4.59198	9.47356	-4.67462	1.86037e-05	5.26797e-05	2.75315
D_0__Bacteria;D_1__Firmicutes;D_2__Bacilli;D_3__Bacillales;D_4__Alicyclobacillaceae;D_5__Tumebacillus	5.86366	9.42141	4.64062	2.09607e-05	5.87722e-05	2.64952
D_0__Bacteria;D_1__Patescibacteria;D_2__Berkelbacteria;D_3__metagenome;D_4__metagenome;D_5__metagenome	-4.73381	7.64148	-4.61956	2.25648e-05	6.26557e-05	2.58215
D_0__Bacteria;D_1__Acidobacteria;D_2__Blastocatellia (Subgroup 4);D_3__Blastocatellales;D_4__Blastocatellaceae;D_5__Stenotrophobacter	4.363	7.42961	4.598	2.43302e-05	6.69079e-05	2.51254
D_0__Bacteria;D_1__Actinobacteria;D_2__Actinobacteria;D_3__Micrococcales;D_4__Demequinaceae;D_5__Lysinimicrobium	-4.36982	7.73231	-4.57789	2.60988e-05	7.04175e-05	2.44804
D_0__Bacteria;D_1__Actinobacteria;D_2__Actinobacteria;D_3__Micromonosporales;D_4__Micromonosporaceae;Other	4.92428	8.30857	4.57983	2.59228e-05	7.04175e-05	2.44256
D_0__Bacteria;D_1__Verrucomicrobia;D_2__Verrucomicrobiae;D_3__Opitutales;D_4__Opitutaceae;D_5__uncultured	-4.96957	7.61369	-4.56465	2.73303e-05	7.29711e-05	2.40923
D_0__Bacteria;D_1__Verrucomicrobia;D_2__Verrucomicrobiae;D_3__Pedosphaerales;D_4__Pedosphaeraceae;D_5__bacterium enrichment culture clone auto67_4W	-4.95557	9.05956	-4.56229	2.75555e-05	7.29711e-05	2.4017
D_0__Bacteria;D_1__Bacteroidetes;D_2__Bacteroidia;D_3__Cytophagales;D_4__Cytophagaceae;D_5__Cytophaga	-5.00103	8.55056	-4.54687	2.90748e-05	7.6288e-05	2.3545
D_0__Bacteria;D_1__Gemmatimonadetes;D_2__Longimicrobia;D_3__Longimicrobiales;D_4__Longimicrobiaceae;Other	4.22613	7.43942	4.53172	3.0646e-05	7.96797e-05	2.30032
D_0__Bacteria;D_1__Proteobacteria;D_2__Gammaproteobacteria;D_3__uncultured;D_4__metagenome;D_5__metagenome	-4.64902	7.68103	-4.52041	3.18725e-05	8.2122e-05	2.26919
D_0__Bacteria;D_1__Armatimonadetes;D_2__uncultured;D_3__metagenome;D_4__metagenome;D_5__metagenome	-3.85881	7.85565	-4.47954	3.67176e-05	9.3761e-05	2.13847
D_0__Bacteria;D_1__Firmicutes;D_2__Bacilli;D_3__Bacillales;D_4__Paenibacillaceae;D_5__Brevibacillus	4.95959	8.43102	4.36056	5.52724e-05	0.000139683	1.76915
D_0__Bacteria;D_1__Bacteroidetes;D_2__Bacteroidia;D_3__Flavobacteriales;Other;Other	-4.36772	7.82773	-4.35622	5.60981e-05	0.000139683	1.75753
D_0__Bacteria;D_1__Proteobacteria;D_2__Alphaproteobacteria;D_3__Rhizobiales;D_4__Xanthobacteraceae;D_5__Rhodopseudomonas	-5.39481	7.96745	-4.35587	5.61664e-05	0.000139683	1.75622
D_0__Bacteria;D_1__Verrucomicrobia;D_2__Verrucomicrobiae;D_3__Opitutales;D_4__Opitutaceae;D_5__Opitutus	-4.98582	9.69466	-4.33626	6.00551e-05	0.000148067	1.6957
D_0__Bacteria;D_1__Actinobacteria;D_2__Acidimicrobiia;D_3__Microtrichales;D_4__Iamiaceae;D_5__Iamia	-4.83275	8.01614	-4.33157	6.10234e-05	0.000149168	1.68216
D_0__Bacteria;D_1__Proteobacteria;D_2__Gammaproteobacteria;D_3__Betaproteobacteriales;D_4__Nitrosomonadaceae;D_5__IS-44	-4.74116	8.10295	-4.31643	6.42519e-05	0.000155729	1.63546
D_0__Bacteria;D_1__Proteobacteria;D_2__Gammaproteobacteria;D_3__Betaproteobacteriales;D_4__Burkholderiaceae;D_5__Duganella	-4.72138	7.60073	-4.30892	6.59167e-05	0.000158422	1.61246
D_0__Bacteria;D_1__Chloroflexi;D_2__Chloroflexia;D_3__Thermomicrobiales;D_4__AKYG1722;Other	3.42626	7.3503	4.24857	8.08859e-05	0.000192778	1.42785
D_0__Bacteria;D_1__Firmicutes;D_2__Clostridia;D_3__Clostridiales;D_4__Heliobacteriaceae;D_5__Hydrogenispora	3.97991	7.85052	4.22857	8.65391e-05	0.000204547	1.36654
D_0__Bacteria;D_1__Deinococcus-Thermus;D_2__Deinococci;D_3__Deinococcales;D_4__Deinococcaceae;D_5__Deinococcus	-4.02981	10.3931	-4.06757	0.000148306	0.000347667	0.883398
D_0__Bacteria;D_1__Proteobacteria;D_2__Alphaproteobacteria;D_3__Rhizobiales;D_4__Hyphomicrobiaceae;D_5__Pedomicrobium	4.63425	8.06044	4.05243	0.000155936	0.000362583	0.839041
D_0__Bacteria;D_1__Proteobacteria;D_2__Gammaproteobacteria;D_3__211ds20;D_4__uncultured beta proteobacterium;D_5__uncultured beta proteobacterium	-3.17939	7.7414	-3.91386	0.000245818	0.000566967	0.431512
D_0__Bacteria;D_1__Bacteroidetes;D_2__Bacteroidia;D_3__Chitinophagales;D_4__Chitinophagaceae;D_5__Flavitalea	-4.27656	7.54358	-3.90828	0.000250331	0.000572758	0.412383
D_0__Bacteria;D_1__Proteobacteria;D_2__Gammaproteobacteria;D_3__Xanthomonadales;D_4__Rhodanobacteraceae;D_5__Dyella	-4.28624	9.24885	-3.8794	0.000274959	0.000624113	0.329725
D_0__Bacteria;D_1__Bacteroidetes;D_2__Bacteroidia;D_3__Cytophagales;D_4__Spirosomaceae;D_5__uncultured	-3.53095	8.14272	-3.85381	0.000298723	0.000672714	0.261265
D_0__Bacteria;D_1__Proteobacteria;D_2__Alphaproteobacteria;D_3__Micropepsales;D_4__Micropepsaceae;Other	-4.0019	9.01797	-3.82777	0.000324915	0.000721436	0.181475
D_0__Bacteria;D_1__Verrucomicrobia;D_2__Verrucomicrobiae;D_3__Chthoniobacterales;D_4__Xiphinematobacteraceae;D_5__Candidatus Xiphinematobacter	-3.99141	7.92849	-3.82731	0.000325403	0.000721436	0.18019
D_0__Bacteria;D_1__Proteobacteria;D_2__Alphaproteobacteria;D_3__Rhodobacterales;D_4__Rhodobacteraceae;Other	-4.04329	8.94702	-3.79801	0.000357559	0.000786629	0.100864
D_0__Bacteria;D_1__Firmicutes;D_2__Bacilli;D_3__Bacillales;D_4__Paenibacillaceae;Other	4.36697	8.59748	3.72828	0.000446822	0.000975504	-0.0913647
D_0__Bacteria;D_1__Bacteroidetes;D_2__Bacteroidia;D_3__Cytophagales;D_4__Microscillaceae;Other	-3.86822	8.06307	-3.71556	0.000465263	0.00100807	-0.134373
D_0__Bacteria;D_1__Proteobacteria;D_2__Gammaproteobacteria;D_3__Betaproteobacteriales;D_4__Burkholderiaceae;D_5__Achromobacter	4.45552	7.64318	3.67222	0.000533697	0.00114765	-0.257251
D_0__Bacteria;D_1__Bacteroidetes;D_2__Bacteroidia;D_3__Chitinophagales;D_4__Chitinophagaceae;D_5__Arachidicoccus	-3.99473	7.86743	-3.65513	0.000563249	0.00120216	-0.308977
D_0__Bacteria;D_1__Proteobacteria;D_2__Gammaproteobacteria;D_3__Xanthomonadales;D_4__Xanthomonadaceae;D_5__Stenotrophomonas	4.47828	10.7572	3.58574	0.000700105	0.00148319	-0.493027
D_0__Bacteria;D_1__Verrucomicrobia;D_2__Verrucomicrobiae;D_3__Chthoniobacterales;D_4__Chthoniobacteraceae;D_5__Chthoniobacter	-4.01214	8.36521	-3.54513	0.000794334	0.00167044	-0.608645
D_0__Bacteria;D_1__Proteobacteria;D_2__Gammaproteobacteria;D_3__Pseudomonadales;D_4__Moraxellaceae;D_5__Acinetobacter	3.74506	11.32	3.49809	0.000918606	0.00191767	-0.723477
D_0__Bacteria;D_1__Proteobacteria;Other;Other;Other;Other	-3.79239	8.6597	-3.41578	0.00118166	0.00243133	-0.957418
D_0__Bacteria;D_1__Proteobacteria;D_2__Gammaproteobacteria;D_3__Pseudomonadales;D_4__Pseudomonadaceae;D_5__Pseudomonas	2.22623	14.7695	3.41672	0.00117829	0.00243133	-1.01857
D_0__Bacteria;D_1__Proteobacteria;D_2__Alphaproteobacteria;D_3__Reyranellales;D_4__Reyranellaceae;D_5__Reyranella	-3.9967	9.24024	-3.39545	0.00125688	0.00256762	-1.00998
D_0__Bacteria;D_1__Proteobacteria;D_2__Alphaproteobacteria;D_3__Caulobacterales;D_4__Hyphomonadaceae;D_5__SWB02	3.59023	8.2892	3.33098	0.00152653	0.00309636	-1.16561
D_0__Bacteria;D_1__Chloroflexi;D_2__Chloroflexia;D_3__Thermomicrobiales;D_4__JG30-KF-CM45;D_5__uncultured anaerobic ammonium-oxidizing bacterium	3.46804	7.87644	3.30802	0.00163515	0.00329332	-1.22056
D_0__Bacteria;D_1__Proteobacteria;D_2__Gammaproteobacteria;D_3__Pseudomonadales;D_4__Moraxellaceae;D_5__Enhydrobacter	-3.69261	10.7259	-3.30234	0.00166309	0.00332619	-1.26665
D_0__Bacteria;D_1__Proteobacteria;D_2__Alphaproteobacteria;D_3__Sphingomonadales;D_4__Sphingomonadaceae;D_5__Porphyrobacter	-3.06266	7.3029	-3.29274	0.00171141	0.00339904	-1.29214
D_0__Bacteria;D_1__Proteobacteria;D_2__Alphaproteobacteria;D_3__Rhizobiales;D_4__Xanthobacteraceae;D_5__uncultured	-3.61903	7.55458	-3.25197	0.00193169	0.00381009	-1.39812
D_0__Bacteria;D_1__Chloroflexi;D_2__Anaerolineae;D_3__SBR1031;D_4__A4b;D_5__uncultured bacterium	3.59601	8.77319	3.24019	0.00200016	0.00391812	-1.39207
D_0__Bacteria;D_1__Proteobacteria;D_2__Gammaproteobacteria;D_3__Betaproteobacteriales;D_4__Burkholderiaceae;D_5__Massilia	-2.3042	13.1596	-3.14768	0.00262296	0.00510316	-1.7109
D_0__Bacteria;D_1__Proteobacteria;D_2__Gammaproteobacteria;D_3__Betaproteobacteriales;D_4__Rhodocyclaceae;D_5__Candidatus Accumulibacter	-3.19468	12.2725	-3.09489	0.0030556	0.00590473	-1.82212
D_0__Bacteria;D_1__Verrucomicrobia;D_2__Verrucomicrobiae;D_3__Pedosphaerales;D_4__Pedosphaeraceae;Other	-3.68613	10.9814	-3.07248	0.00325881	0.00625516	-1.83966
D_0__Bacteria;D_1__Verrucomicrobia;D_2__Verrucomicrobiae;D_3__Pedosphaerales;D_4__Pedosphaeraceae;D_5__Pedosphaera	-3.4427	8.41277	-3.04562	0.00351899	0.00670953	-1.91269
D_0__Bacteria;D_1__Verrucomicrobia;D_2__Verrucomicrobiae;D_3__Opitutales;D_4__Opitutaceae;D_5__Lacunisphaera	-3.58936	10.7008	-2.97572	0.00428966	0.00812478	-2.10778
D_0__Bacteria;D_1__Proteobacteria;D_2__Alphaproteobacteria;D_3__Sphingomonadales;D_4__Sphingomonadaceae;D_5__Altererythrobacter	3.50479	8.72426	2.9634	0.00444083	0.00835576	-2.08148
D_0__Bacteria;D_1__Bacteroidetes;D_2__Bacteroidia;D_3__Sphingobacteriales;D_4__env.OPS 17;D_5__uncultured Bacteroidetes bacterium	-3.08637	7.48719	-2.92034	0.00500885	0.00936294	-2.23116
D_0__Bacteria;D_1__Chloroflexi;D_2__Anaerolineae;D_3__SBR1031;D_4__A4b;D_5__uncultured sludge bacterium S14	-3.73002	7.93682	-2.89254	0.00541079	0.0100486	-2.29038
D_0__Bacteria;D_1__Chloroflexi;D_2__Anaerolineae;D_3__Caldilineales;D_4__Caldilineaceae;D_5__uncultured	3.27803	9.39196	2.85738	0.00596182	0.0109492	-2.33845
D_0__Bacteria;D_1__Chloroflexi;D_2__Ktedonobacteria;D_3__Ktedonobacterales;D_4__Ktedonobacteraceae;D_5__uncultured	-2.82588	7.5882	-2.85674	0.00597229	0.0109492	-2.38672
D_0__Bacteria;D_1__Acidobacteria;D_2__Subgroup 6;Other;Other;Other	2.98553	9.26353	2.85307	0.00603269	0.0109895	-2.34545
D_0__Bacteria;D_1__Proteobacteria;D_2__Gammaproteobacteria;D_3__Betaproteobacteriales;D_4__Methylophilaceae;Other	-3.9493	9.63658	-2.84255	0.00620938	0.0112398	-2.39831
D_0__Bacteria;D_1__Gemmatimonadetes;D_2__Gemmatimonadetes;D_3__Gemmatimonadales;D_4__Gemmatimonadaceae;D_5__Gemmatimonas	-2.80634	8.19967	-2.82793	0.00646279	0.0116249	-2.41841
D_0__Bacteria;D_1__Firmicutes;D_2__Bacilli;D_3__Bacillales;D_4__Bacillaceae;Other	2.17697	7.26077	2.75138	0.00795222	0.0142146	-2.73302
D_0__Bacteria;D_1__Actinobacteria;D_2__Actinobacteria;D_3__Frankiales;D_4__uncultured;D_5__uncultured Pseudonocardiaceae bacterium	-2.83402	7.47014	-2.73756	0.00825269	0.0146601	-2.66565
D_0__Bacteria;D_1__Acidobacteria;D_2__Acidobacteriia;D_3__Solibacterales;D_4__Solibacteraceae (Subgroup 3);D_5__Bryobacter	2.60416	7.99442	2.70919	0.00890238	0.0157165	-2.7551
D_0__Bacteria;D_1__Firmicutes;D_2__Bacilli;D_3__Bacillales;D_4__Paenibacillaceae;D_5__Cohnella	2.95546	7.79738	2.64727	0.010486	0.0183988	-2.89266
D_0__Bacteria;D_1__Actinobacteria;D_2__Actinobacteria;D_3__Corynebacteriales;D_4__Nocardiaceae;D_5__Rhodococcus	2.21963	13.6643	2.59093	0.0121463	0.0211819	-2.92611
D_0__Bacteria;D_1__Bacteroidetes;D_2__Bacteroidia;D_3__Chitinophagales;D_4__Chitinophagaceae;D_5__uncultured	-3.13821	11.3085	-2.53154	0.0141524	0.0245308	-3.11976
D_0__Bacteria;D_1__Bacteroidetes;D_2__Bacteroidia;D_3__Sphingobacteriales;D_4__env.OPS 17;Other	-3.27318	10.0343	-2.50704	0.015064	0.0259536	-3.13973
D_0__Bacteria;D_1__Acidobacteria;D_2__Thermoanaerobaculia;D_3__Thermoanaerobaculales;D_4__Thermoanaerobaculaceae;D_5__Subgroup 10	2.6665	7.57177	2.49025	0.0157187	0.0269195	-3.18585
D_0__Bacteria;D_1__Chloroflexi;D_2__KD4-96;Other;Other;Other	2.56271	8.53704	2.43516	0.0180527	0.0307325	-3.24951
D_0__Bacteria;D_1__Bacteroidetes;D_2__Ignavibacteria;D_3__Kryptoniales;D_4__BSV26;D_5__denitrifying bacterium enrichment culture clone NOB_2_A7	-2.32212	7.65216	-2.41744	0.0188671	0.031929	-3.38423
D_0__Bacteria;D_1__Proteobacteria;D_2__Alphaproteobacteria;D_3__Rhizobiales;D_4__Xanthobacteraceae;Other	-2.46133	12.4874	-2.3841	0.0204889	0.0344696	-3.41848
D_0__Bacteria;D_1__Proteobacteria;D_2__Gammaproteobacteria;D_3__Betaproteobacteriales;D_4__Gallionellaceae;Other	-2.6431	8.12979	-2.37937	0.0207289	0.0346694	-3.46085
D_0__Bacteria;D_1__Proteobacteria;D_2__Alphaproteobacteria;D_3__Sneathiellales;D_4__Sneathiellaceae;D_5__Ferrovibrio	-2.43374	8.088	-2.32888	0.0234517	0.0389952	-3.49162
D_0__Bacteria;D_1__Proteobacteria;D_2__Alphaproteobacteria;D_3__Sphingomonadales;D_4__Sphingomonadaceae;D_5__Sphingobium	2.22316	10.4482	2.30274	0.024983	0.0413013	-3.67354
D_0__Bacteria;D_1__Actinobacteria;D_2__Thermoleophilia;D_3__Solirubrobacterales;D_4__67-14;Other	2.16207	7.35544	2.25808	0.0278052	0.0457028	-3.81958
D_0__Bacteria;D_1__Bacteroidetes;D_2__Bacteroidia;D_3__Sphingobacteriales;D_4__env.OPS 17;D_5__uncultured Alistipes sp.	-2.31947	8.39419	-2.24384	0.0287624	0.0470059	-3.66733
D_0__Bacteria;D_1__Proteobacteria;D_2__Alphaproteobacteria;D_3__Rhizobiales;D_4__Hyphomicrobiaceae;D_5__Hyphomicrobium	2.69185	9.19761	2.21082	0.0310958	0.0499629	-3.69076
D_0__Bacteria;D_1__Proteobacteria;D_2__Alphaproteobacteria;D_3__Caulobacterales;D_4__Caulobacteraceae;D_5__Phenylobacterium	-2.30362	7.86086	-2.21486	0.0308015	0.0499629	-3.72304
D_0__Bacteria;D_1__Bacteroidetes;D_2__Bacteroidia;D_3__Cytophagales;D_4__Spirosomaceae;D_5__Dyadobacter	2.61465	9.93526	2.21242	0.030979	0.0499629	-3.79817
D_0__Bacteria;D_1__Planctomycetes;D_2__Planctomycetacia;D_3__Planctomycetales;D_4__Rubinisphaeraceae;D_5__Planctomicrobium	-2.46986	8.03269	-2.1854	0.033004	0.0527326	-3.81434
D_0__Bacteria;D_1__Verrucomicrobia;D_2__Verrucomicrobiae;D_3__Verrucomicrobiales;D_4__Rubritaleaceae;D_5__Luteolibacter	-2.22939	8.55306	-2.17907	0.0334947	0.0529253	-3.80028
D_0__Bacteria;D_1__Bacteroidetes;D_2__Ignavibacteria;D_3__SJA-28;D_4__uncultured Bacteroidetes bacterium;D_5__uncultured Bacteroidetes bacterium	-2.10685	7.25489	-2.18114	0.0333336	0.0529253	-3.86723
D_0__Bacteria;D_1__Actinobacteria;D_2__Actinobacteria;D_3__Corynebacteriales;D_4__Mycobacteriaceae;D_5__Mycobacterium	-2.20026	11.9763	-2.1714	0.0340978	0.0535822	-3.82855
D_0__Bacteria;D_1__Proteobacteria;D_2__Gammaproteobacteria;D_3__Oceanospirillales;D_4__Halomonadaceae;D_5__Candidatus Portiera	-2.24723	11.1414	-2.15889	0.0351025	0.0548596	-3.83838
D_0__Bacteria;D_1__Proteobacteria;D_2__Alphaproteobacteria;D_3__Sphingomonadales;D_4__Sphingomonadaceae;D_5__Sphingopyxis	2.00906	8.19329	2.1472	0.0360643	0.0560565	-3.86711
D_0__Bacteria;D_1__Planctomycetes;D_2__Planctomycetacia;D_3__Pirellulales;D_4__Pirellulaceae;D_5__Pir4 lineage	2.57111	10.0692	2.13851	0.0367948	0.0568827	-3.91617
D_0__Bacteria;D_1__Verrucomicrobia;D_2__Verrucomicrobiae;D_3__Pedosphaerales;D_4__Pedosphaeraceae;D_5__ADurb.Bin063-1	-2.0548	8.04765	-2.13367	0.0372067	0.0572102	-3.8783
D_0__Bacteria;D_1__Planctomycetes;D_2__Planctomycetacia;D_3__Planctomycetales;D_4__uncultured;D_5__metagenome	-2.24539	8.7875	-2.10403	0.0398198	0.0609008	-3.9269
D_0__Bacteria;D_1__FBP;D_2__bacterium LY17;D_3__bacterium LY17;D_4__bacterium LY17;D_5__bacterium LY17	-1.67274	7.20444	-2.06884	0.0431287	0.0656107	-4.10013
D_0__Bacteria;D_1__Bacteroidetes;D_2__Bacteroidia;D_3__Chitinophagales;D_4__Saprospiraceae;D_5__uncultured	2.47686	8.41683	2.06383	0.0436185	0.0660047	-3.965
D_0__Bacteria;D_1__Planctomycetes;D_2__Planctomycetacia;D_3__Planctomycetales;D_4__uncultured;Other	2.4269	8.50643	2.03552	0.0464795	0.0699639	-4.01156
D_0__Bacteria;D_1__Bacteroidetes;D_2__Bacteroidia;D_3__Sphingobacteriales;D_4__Sphingobacteriaceae;D_5__Solitalea	2.34305	7.94004	2.03161	0.0468873	0.0702081	-4.01729
D_0__Bacteria;D_1__Bacteroidetes;D_2__Ignavibacteria;D_3__SJA-28;D_4__uncultured Ignavibacterium sp.;D_5__uncultured Ignavibacterium sp.	-2.41573	8.0242	-1.98574	0.0519024	0.0773129	-4.14431
D_0__Bacteria;D_1__Proteobacteria;D_2__Alphaproteobacteria;D_3__Rhizobiales;D_4__Xanthobacteraceae;D_5__Pseudolabrys	-2.56244	9.94346	-1.95733	0.0552347	0.0818504	-4.21107
D_0__Bacteria;D_1__Bacteroidetes;D_2__Bacteroidia;D_3__Flavobacteriales;D_4__Flavobacteriaceae;D_5__Flavobacterium	1.68897	15.0274	1.95232	0.0558419	0.0823236	-4.37083
D_0__Bacteria;D_1__Firmicutes;D_2__Bacilli;D_3__Lactobacillales;D_4__Streptococcaceae;D_5__Streptococcus	-2.46935	9.56452	-1.91523	0.0605093	0.088747	-4.35683
D_0__Bacteria;D_1__Proteobacteria;D_2__Gammaproteobacteria;D_3__Enterobacteriales;D_4__Enterobacteriaceae;D_5__Enterobacter	2.61298	11.8039	1.89434	0.0632811	0.0923388	-4.26003
D_0__Bacteria;D_1__Bacteroidetes;D_2__Bacteroidia;D_3__Chitinophagales;D_4__Chitinophagaceae;D_5__Taibaiella	-2.20312	8.73911	-1.83405	0.0718934	0.104373	-4.39897
D_0__Bacteria;D_1__Actinobacteria;D_2__Actinobacteria;D_3__Pseudonocardiales;D_4__Pseudonocardiaceae;Other	1.93404	9.71475	1.82679	0.0729939	0.105436	-4.44646
D_0__Bacteria;D_1__Proteobacteria;D_2__Alphaproteobacteria;D_3__Rhizobiales;D_4__Devosiaceae;D_5__Devosia	-2.15874	12.9551	-1.78004	0.0804253	0.115586	-4.60887
D_0__Bacteria;D_1__Bacteroidetes;D_2__Bacteroidia;D_3__Sphingobacteriales;Other;Other	-1.73667	8.05308	-1.75679	0.0843502	0.120621	-4.53557
D_0__Bacteria;D_1__Actinobacteria;D_2__Actinobacteria;D_3__Propionibacteriales;D_4__Nocardioidaceae;Other	1.81895	8.32858	1.71591	0.0916353	0.130386	-4.54712
D_0__Bacteria;D_1__Bacteroidetes;D_2__Bacteroidia;D_3__Flavobacteriales;D_4__Crocinitomicaceae;Other	-1.78961	7.90581	-1.63812	0.106933	0.1514	-4.70737
D_0__Bacteria;D_1__Planctomycetes;D_2__Phycisphaerae;D_3__Tepidisphaerales;D_4__WD2101 soil group;Other	-2.33685	8.47827	-1.58269	0.119052	0.167729	-4.77821
D_0__Bacteria;D_1__Proteobacteria;D_2__Alphaproteobacteria;D_3__Rhizobiales;D_4__Rhizobiales Incertae Sedis;D_5__Bauldia	-1.97546	7.88708	-1.5698	0.122024	0.171073	-4.83504
D_0__Bacteria;D_1__Proteobacteria;D_2__Alphaproteobacteria;D_3__Rhizobiales;D_4__Rhizobiaceae;D_5__Ochrobactrum	1.52307	12.6816	1.55961	0.124413	0.173571	-4.75518
D_0__Bacteria;D_1__Proteobacteria;D_2__Alphaproteobacteria;D_3__Rhizobiales;D_4__Rhizobiaceae;D_5__Allorhizobium-Neorhizobium-Pararhizobium-Rhizobium	1.72519	11.5735	1.53804	0.129599	0.179929	-4.9964
D_0__Bacteria;D_1__Firmicutes;D_2__Bacilli;D_3__Bacillales;D_4__Planococcaceae;Other	2.02079	12.0592	1.53284	0.130873	0.18082	-4.83247
D_0__Bacteria;D_1__Bacteroidetes;D_2__Bacteroidia;D_3__Chitinophagales;D_4__Chitinophagaceae;D_5__Chitinophaga	-1.92885	8.13613	-1.5254	0.132715	0.182484	-4.84994
D_0__Bacteria;D_1__Actinobacteria;D_2__Actinobacteria;Other;Other;Other	-1.53808	8.68418	-1.51424	0.135516	0.185443	-4.87314
D_0__Bacteria;D_1__Planctomycetes;D_2__Planctomycetacia;D_3__Planctomycetales;D_4__Rubinisphaeraceae;D_5__SH-PL14	-1.6352	10.5548	-1.42962	0.158311	0.215605	-5.05152
D_0__Bacteria;D_1__Proteobacteria;D_2__Alphaproteobacteria;D_3__Rhizobiales;D_4__Devosiaceae;D_5__Arsenicitalea	-1.08909	7.52175	-1.42693	0.159081	0.215626	-5.20102
D_0__Bacteria;D_1__Actinobacteria;D_2__Actinobacteria;D_3__Propionibacteriales;D_4__Nocardioidaceae;D_5__Nocardioides	-1.34689	13.0547	-1.42416	0.159879	0.215685	-5.10941
D_0__Bacteria;D_1__Proteobacteria;D_2__Deltaproteobacteria;D_3__Myxococcales;D_4__BIrii41;Other	-1.61338	8.51847	-1.38961	0.170078	0.228368	-5.04163
D_0__Bacteria;D_1__Proteobacteria;D_2__Alphaproteobacteria;Other;Other;Other	-1.68529	9.05758	-1.37279	0.175222	0.234175	-5.05593
D_0__Bacteria;D_1__Proteobacteria;D_2__Gammaproteobacteria;D_3__Salinisphaerales;D_4__Solimonadaceae;D_5__Panacagrimonas	-1.75249	7.81642	-1.34592	0.183683	0.244341	-5.08146
D_0__Bacteria;D_1__Proteobacteria;D_2__Gammaproteobacteria;D_3__Betaproteobacteriales;D_4__Gallionellaceae;D_5__Candidatus Nitrotoga	-1.28953	7.85901	-1.33996	0.1856	0.245748	-5.27302
D_0__Bacteria;D_1__Proteobacteria;D_2__Gammaproteobacteria;D_3__Pseudomonadales;D_4__Moraxellaceae;D_5__Perlucidibaca	0.760669	7.08047	1.29729	0.199784	0.26331	-5.47654
D_0__Bacteria;D_1__Planctomycetes;D_2__Planctomycetacia;D_3__Pirellulales;D_4__Pirellulaceae;D_5__Rhodopirellula	-1.57329	8.31658	-1.25586	0.214315	0.281166	-5.17665
D_0__Bacteria;D_1__Firmicutes;D_2__Clostridia;D_3__Clostridiales;D_4__Ruminococcaceae;D_5__Sporobacter	-1.05421	7.29651	-1.24827	0.217061	0.283468	-5.42956
D_0__Bacteria;D_1__Proteobacteria;D_2__Alphaproteobacteria;D_3__Sphingomonadales;D_4__Sphingomonadaceae;D_5__Novosphingobium	-1.78246	9.02963	-1.23803	0.220804	0.287046	-5.23182
D_0__Bacteria;D_1__Bacteroidetes;D_2__Bacteroidia;Other;Other;Other	-1.47607	8.599	-1.21104	0.230901	0.296624	-5.21915
D_0__Bacteria;D_1__Proteobacteria;D_2__Alphaproteobacteria;D_3__Rhizobiales;D_4__Methyloligellaceae;D_5__uncultured	1.37274	8.35099	1.21003	0.231283	0.296624	-5.23621
D_0__Bacteria;D_1__Proteobacteria;D_2__Alphaproteobacteria;D_3__Sphingomonadales;D_4__Sphingomonadaceae;D_5__Sphingomonas	1.21046	12.6043	1.21032	0.231177	0.296624	-5.4349
D_0__Bacteria;D_1__Proteobacteria;D_2__Gammaproteobacteria;D_3__Cellvibrionales;D_4__Cellvibrionaceae;D_5__Cellvibrio	1.11756	10.8657	1.20231	0.234236	0.299069	-5.4327
D_0__Bacteria;D_1__Bacteroidetes;D_2__Bacteroidia;D_3__Flavobacteriales;D_4__Weeksellaceae;D_5__Chryseobacterium	1.11513	12.0238	1.18488	0.241006	0.306346	-5.38968
D_0__Bacteria;D_1__Actinobacteria;D_2__Actinobacteria;D_3__Micrococcales;D_4__Micrococcaceae;Other	1.27949	7.89996	1.17561	0.244662	0.308806	-5.24615
D_0__Bacteria;D_1__Proteobacteria;D_2__Alphaproteobacteria;D_3__Rhizobiales;Other;Other	-1.32612	7.85447	-1.1745	0.245102	0.308806	-5.3639
D_0__Bacteria;D_1__Acidobacteria;D_2__Acidobacteriia;D_3__Acidobacteriales;D_4__Acidobacteriaceae (Subgroup 1);D_5__Terracidiphilus	0.760669	7.12305	1.11692	0.268738	0.337101	-5.68508
D_0__Bacteria;D_1__Bacteroidetes;D_2__Bacteroidia;D_3__Bacteroidales;D_4__Paludibacteraceae;D_5__Paludibacter	0.760669	6.99301	1.09063	0.280048	0.349754	-5.713
D_0__Bacteria;D_1__Planctomycetes;D_2__Planctomycetacia;D_3__Gemmatales;D_4__Gemmataceae;D_5__Gemmata	-1.41255	8.73156	-1.0805	0.284491	0.352226	-5.37547
D_0__Bacteria;D_1__Proteobacteria;D_2__Alphaproteobacteria;D_3__Rhizobiales;D_4__Kaistiaceae;D_5__Kaistia	0.760669	7.28566	1.08147	0.284064	0.352226	-5.72257
D_0__Bacteria;D_1__Bacteroidetes;D_2__Bacteroidia;D_3__Chitinophagales;D_4__Chitinophagaceae;D_5__Terrimonas	1.5841	8.88501	1.07449	0.287151	0.353988	-5.34707
D_0__Bacteria;D_1__Bacteroidetes;D_2__Bacteroidia;D_3__Chitinophagales;D_4__Chitinophagaceae;D_5__UTBCD1	0.760669	6.98301	1.05906	0.294063	0.360953	-5.74568
D_0__Bacteria;D_1__Proteobacteria;D_2__Gammaproteobacteria;D_3__Betaproteobacteriales;D_4__Methylophilaceae;D_5__Methylotenera	0.760669	7.1108	1.03902	0.303205	0.370583	-5.76595
D_0__Bacteria;D_1__Proteobacteria;D_2__Alphaproteobacteria;D_3__Dongiales;D_4__Dongiaceae;D_5__Dongia	-1.33679	8.58577	-1.01132	0.316158	0.381746	-5.42546
D_0__Bacteria;D_1__Acidobacteria;D_2__Subgroup 6;D_3__Acidobacteria bacterium SCN 69-37;D_4__Acidobacteria bacterium SCN 69-37;D_5__Acidobacteria bacterium SCN 69-37	-1.30373	8.70108	-1.00532	0.319011	0.381746	-5.45794
D_0__Bacteria;D_1__Proteobacteria;D_2__Gammaproteobacteria;D_3__Xanthomonadales;D_4__Xanthomonadaceae;D_5__Pseudoxanthomonas	-1.01791	8.24643	-1.00741	0.318014	0.381746	-5.46324
D_0__Bacteria;D_1__Proteobacteria;D_2__Alphaproteobacteria;D_3__Rhodobacterales;D_4__Rhodobacteraceae;D_5__Paracoccus	1.27454	10.3326	1.00543	0.31896	0.381746	-5.48468
D_0__Bacteria;D_1__Proteobacteria;D_2__Gammaproteobacteria;D_3__Xanthomonadales;D_4__Rhodanobacteraceae;D_5__Luteibacter	0.760669	7.46429	1.00987	0.316843	0.381746	-5.79476
D_0__Bacteria;D_1__Proteobacteria;D_2__Alphaproteobacteria;D_3__Parvibaculales;D_4__Parvibaculaceae;D_5__Parvibaculum	0.760669	7.54876	0.995674	0.323636	0.385667	-5.80851
D_0__Bacteria;D_1__Bacteroidetes;D_2__Bacteroidia;D_3__Flavobacteriales;D_4__Weeksellaceae;D_5__Cloacibacterium	-0.652368	7.02645	-0.978179	0.332139	0.394157	-5.73607
D_0__Bacteria;D_1__Firmicutes;D_2__Clostridia;D_3__Clostridiales;D_4__Ruminococcaceae;Other	0.760669	7.13609	0.968227	0.337041	0.398321	-5.83456
D_0__Bacteria;D_1__Actinobacteria;D_2__Actinobacteria;D_3__Propionibacteriales;D_4__Propionibacteriaceae;D_5__Cutibacterium	0.760669	8.60898	0.963127	0.339572	0.39966	-5.83932
D_0__Bacteria;D_1__Verrucomicrobia;D_2__Verrucomicrobiae;D_3__Pedosphaerales;D_4__Pedosphaeraceae;D_5__bacterium Ellin516	-0.620835	7.11888	-0.94673	0.347792	0.407658	-5.75788
D_0__Bacteria;D_1__Proteobacteria;D_2__Gammaproteobacteria;D_3__Betaproteobacteriales;D_4__Methylophilaceae;D_5__Methylophilus	1.02855	11.1723	0.938301	0.352068	0.410097	-5.64133
D_0__Bacteria;D_1__Firmicutes;D_2__Bacilli;D_3__Bacillales;D_4__Sporolactobacillaceae;D_5__Pullulanibacillus	0.760669	7.92412	0.93698	0.352741	0.410097	-5.86335
D_0__Bacteria;D_1__Planctomycetes;D_2__Planctomycetacia;D_3__Pirellulales;D_4__Pirellulaceae;Other	1.05601	8.71773	0.916203	0.363439	0.420824	-5.55474
D_0__Bacteria;D_1__Verrucomicrobia;D_2__Verrucomicrobiae;D_3__Verrucomicrobiales;D_4__Verrucomicrobiaceae;D_5__Prosthecobacter	-0.885805	8.75578	-0.891557	0.376396	0.432327	-5.55508
D_0__Bacteria;D_1__Proteobacteria;D_2__Gammaproteobacteria;D_3__Betaproteobacteriales;D_4__Burkholderiaceae;D_5__Ralstonia	0.760669	7.23372	0.892916	0.375674	0.432327	-5.9024
D_0__Bacteria;D_1__Planctomycetes;D_2__Planctomycetacia;D_3__Pirellulales;D_4__Pirellulaceae;D_5__Pirellula	-1.07841	8.98803	-0.871854	0.386963	0.440922	-5.6312
D_0__Bacteria;D_1__Proteobacteria;D_2__Alphaproteobacteria;D_3__Rhizobiales;D_4__Beijerinckiaceae;D_5__Methylobacterium	0.760669	7.16475	0.874601	0.385479	0.440922	-5.9181
D_0__Bacteria;D_1__Actinobacteria;D_2__Actinobacteria;D_3__Pseudonocardiales;D_4__Pseudonocardiaceae;D_5__Pseudonocardia	0.960068	7.4672	0.836942	0.406137	0.460933	-5.66911
D_0__Bacteria;D_1__Planctomycetes;D_2__Planctomycetacia;D_3__Planctomycetales;D_4__Schlesneriaceae;D_5__Planctopirus	-1.02925	8.40531	-0.793467	0.430812	0.487005	-5.59707
D_0__Bacteria;D_1__Proteobacteria;D_2__Gammaproteobacteria;D_3__Xanthomonadales;D_4__Xanthomonadaceae;D_5__Luteimonas	-1.0127	10.4826	-0.789879	0.432887	0.487424	-5.70417
D_0__Bacteria;D_1__Bacteroidetes;D_2__Bacteroidia;D_3__Cytophagales;D_4__Microscillaceae;D_5__uncultured	0.767543	10.3898	0.780472	0.438358	0.491648	-5.81357
D_0__Bacteria;D_1__Proteobacteria;D_2__Gammaproteobacteria;D_3__Legionellales;D_4__Legionellaceae;D_5__Legionella	-0.962622	9.75818	-0.767103	0.446201	0.498491	-5.66036
D_0__Bacteria;D_1__Proteobacteria;D_2__Gammaproteobacteria;D_3__Steroidobacterales;D_4__Steroidobacteraceae;D_5__Steroidobacter	-0.869677	7.99337	-0.763136	0.448544	0.499158	-5.75912
D_0__Bacteria;D_1__Actinobacteria;D_2__Actinobacteria;D_3__Micrococcales;D_4__Microbacteriaceae;D_5__Microbacterium	1.03283	9.67215	0.756825	0.452286	0.501372	-5.72338
D_0__Bacteria;D_1__Firmicutes;D_2__Bacilli;D_3__Bacillales;D_4__Alicyclobacillaceae;D_5__Alicyclobacillus	-0.685072	8.3854	-0.728031	0.469589	0.518543	-5.93911
D_0__Bacteria;D_1__Bacteroidetes;D_2__Bacteroidia;D_3__Chitinophagales;D_4__Chitinophagaceae;Other	-0.818379	9.74989	-0.718667	0.475296	0.522825	-5.77322
D_0__Bacteria;D_1__Proteobacteria;D_2__Gammaproteobacteria;Other;Other;Other	0.736239	9.27174	0.567216	0.572805	0.627671	-5.72
D_0__Bacteria;D_1__Proteobacteria;D_2__Gammaproteobacteria;D_3__Betaproteobacteriales;D_4__TRA3-20;Other	-0.573139	8.60048	-0.52803	0.599538	0.654458	-5.76521
D_0__Bacteria;D_1__Bacteroidetes;D_2__Bacteroidia;D_3__Sphingobacteriales;D_4__Sphingobacteriaceae;D_5__Pedobacter	-0.515299	10.9358	-0.492941	0.623957	0.678524	-6.029
D_0__Bacteria;D_1__Verrucomicrobia;D_2__Verrucomicrobiae;D_3__Opitutales;D_4__Opitutaceae;D_5__IMCC26134	0.428254	9.58589	0.437745	0.663233	0.718503	-6.03047
D_0__Bacteria;D_1__Actinobacteria;D_2__Actinobacteria;D_3__Frankiales;D_4__Geodermatophilaceae;D_5__Blastococcus	-0.395593	7.03161	-0.433489	0.666303	0.719105	-6.15737
D_0__Bacteria;D_1__Proteobacteria;D_2__Deltaproteobacteria;D_3__Myxococcales;D_4__Haliangiaceae;D_5__Haliangium	0.562984	8.85458	0.423168	0.673773	0.72059	-5.79417
D_0__Bacteria;D_1__Verrucomicrobia;D_2__Verrucomicrobiae;D_3__Chthoniobacterales;D_4__Terrimicrobiaceae;D_5__Terrimicrobium	-0.541311	8.32139	-0.421149	0.675238	0.72059	-5.83325
D_0__Bacteria;D_1__Actinobacteria;D_2__Actinobacteria;D_3__Micrococcales;D_4__Micrococcaceae;D_5__Arthrobacter	0.429962	11.6259	0.425851	0.671827	0.72059	-6.05501
D_0__Bacteria;D_1__Dependentiae;D_2__Babeliae;D_3__Babeliales;Other;Other	0.458966	7.78531	0.402401	0.688901	0.732437	-5.9504
D_0__Bacteria;D_1__Actinobacteria;D_2__Actinobacteria;D_3__Streptomycetales;D_4__Streptomycetaceae;D_5__Streptomyces	0.317048	13.9904	0.396075	0.693536	0.734634	-6.07674
D_0__Bacteria;D_1__Proteobacteria;D_2__Deltaproteobacteria;D_3__Bdellovibrionales;D_4__Bdellovibrionaceae;D_5__Bdellovibrio	-0.402618	9.27488	-0.362135	0.718596	0.758371	-5.86641
D_0__Bacteria;D_1__Proteobacteria;D_2__Gammaproteobacteria;D_3__Diplorickettsiales;D_4__Diplorickettsiaceae;D_5__Aquicella	0.397572	8.8468	0.346132	0.730524	0.763634	-5.82824
D_0__Bacteria;D_1__Proteobacteria;D_2__Alphaproteobacteria;D_3__Sphingomonadales;D_4__Sphingomonadaceae;Other	-0.379107	10.3295	-0.345985	0.730634	0.763634	-5.86146
D_0__Bacteria;D_1__Proteobacteria;D_2__Gammaproteobacteria;D_3__Betaproteobacteriales;Other;Other	0.326184	12.9508	0.344702	0.731593	0.763634	-6.09964
D_0__Bacteria;D_1__Bacteroidetes;D_2__Bacteroidia;D_3__Cytophagales;D_4__Hymenobacteraceae;D_5__Hymenobacter	-0.302925	7.77347	-0.33777	0.736783	0.766255	-6.19861
D_0__Bacteria;D_1__Chloroflexi;D_2__KD4-96;D_3__uncultured Anaerolineaceae bacterium;D_4__uncultured Anaerolineaceae bacterium;D_5__uncultured Anaerolineaceae bacterium	-0.188529	7.07298	-0.287151	0.775043	0.803124	-6.21409
D_0__Bacteria;D_1__Proteobacteria;D_2__Gammaproteobacteria;D_3__Betaproteobacteriales;D_4__Neisseriaceae;D_5__uncultured	-0.221022	7.26423	-0.274605	0.784617	0.81011	-6.21483
D_0__Bacteria;D_1__Bacteroidetes;D_2__Bacteroidia;D_3__Cytophagales;D_4__Spirosomaceae;D_5__Emticicia	0.242491	7.9701	0.248909	0.80433	0.827477	-5.89236
D_0__Bacteria;D_1__Bacteroidetes;D_2__Bacteroidia;D_3__Flavobacteriales;D_4__Crocinitomicaceae;D_5__Fluviicola	0.227523	10.5326	0.214202	0.831157	0.852011	-6.00866
D_0__Bacteria;D_1__Proteobacteria;D_2__Alphaproteobacteria;D_3__Rhizobiales;D_4__Rhizobiaceae;Other	-0.247935	10.8237	-0.187033	0.852302	0.870565	-6.0235
D_0__Bacteria;D_1__Proteobacteria;D_2__Alphaproteobacteria;D_3__Caulobacterales;D_4__Caulobacteraceae;D_5__Brevundimonas	-0.169817	9.29937	-0.120122	0.904811	0.920911	-5.87542
D_0__Bacteria;D_1__Proteobacteria;D_2__Deltaproteobacteria;D_3__Oligoflexales;D_4__0319-6G20;Other	0.0965288	8.58553	0.0729569	0.942097	0.953957	-5.87255
D_0__Bacteria;D_1__Bacteroidetes;D_2__Bacteroidia;D_3__Chitinophagales;D_4__Chitinophagaceae;D_5__Flavisolibacter	-0.060047	7.67857	-0.0706175	0.943951	0.953957	-6.24688
D_0__Bacteria;D_1__Planctomycetes;D_2__Planctomycetacia;D_3__Pirellulales;D_4__Pirellulaceae;D_5__uncultured	-0.0784849	10.2625	-0.0640648	0.949144	0.955828	-6.03296
D_0__Bacteria;D_1__Verrucomicrobia;D_2__Verrucomicrobiae;D_3__Pedosphaerales;D_4__Pedosphaeraceae;D_5__bacterium enrichment culture clone heteroA59_4W	-0.0434368	8.29224	-0.0349665	0.972229	0.972229	-5.87731
D_0__Bacteria;D_1__Acidobacteria;D_2__Acidobacteriia;D_3__Acidobacteriales;D_4__Acidobacteriaceae (Subgroup 1);Other	-0.0324587	7.22897	-0.0381978	0.969664	0.972229	-6.25378

## Sheet: TAB S6.
Table S6: Statistical values and absolute abundance of the bacterial taxa between rhizosphere of plant grown in soil (Plant_T2_Soil_Rhizo) versus rhizosphere of plant grown in coconut fiber substrate (Plant_T2_CF_Rhizo). The degree of differential abundance is represented by log2 fold change (logFC).
Taxa	logFC	AveExpr	t	P.Value	adj.P.Val	B
D_0__Bacteria;D_1__Chloroflexi;D_2__Anaerolineae;D_3__Anaerolineales;D_4__Anaerolineaceae;D_5__UTCFX1	9.05528	8.31961	12.3344	1.0789e-17	3.08564e-15	28.4975
D_0__Bacteria;D_1__Chloroflexi;D_2__Anaerolineae;D_3__Ardenticatenales;D_4__uncultured;Other	7.53456	7.85591	11.7584	7.68233e-17	1.09857e-14	26.5458
D_0__Bacteria;D_1__Actinobacteria;D_2__Thermoleophilia;D_3__Gaiellales;D_4__Gaiellaceae;D_5__Gaiella	7.34547	7.89152	11.5891	1.37882e-16	1.26842e-14	26.0135
D_0__Bacteria;D_1__Proteobacteria;D_2__Gammaproteobacteria;D_3__Salinisphaerales;D_4__Solimonadaceae;D_5__Alkanibacter	-8.6038	10.1667	-11.5002	1.87743e-16	1.26842e-14	26.0018
D_0__Bacteria;D_1__Bacteroidetes;D_2__Bacteroidia;D_3__Cytophagales;D_4__Cyclobacteriaceae;D_5__Algoriphagus	7.8406	7.60215	11.4524	2.21752e-16	1.26842e-14	25.6972
D_0__Bacteria;D_1__Bacteroidetes;D_2__Bacteroidia;D_3__Sphingobacteriales;D_4__Sphingobacteriaceae;D_5__Mucilaginibacter	-9.43127	10.6232	-11.3853	2.80171e-16	1.33548e-14	25.6713
D_0__Bacteria;D_1__Firmicutes;D_2__Bacilli;D_3__Bacillales;D_4__Planococcaceae;D_5__Sporosarcina	9.12137	8.9829	10.7389	2.74577e-15	1.12184e-13	23.5827
D_0__Bacteria;D_1__Nitrospirae;D_2__Nitrospira;D_3__Nitrospirales;D_4__Nitrospiraceae;D_5__Nitrospira	7.13296	7.70589	10.5951	4.59442e-15	1.6425e-13	22.8651
D_0__Bacteria;D_1__Proteobacteria;D_2__Gammaproteobacteria;D_3__Pseudomonadales;D_4__Moraxellaceae;D_5__Perlucidibaca	-6.82107	7.08047	-9.75818	9.61787e-14	3.05635e-12	20.1206
D_0__Bacteria;D_1__Chloroflexi;D_2__Anaerolineae;D_3__Ardenticatenales;D_4__uncultured;D_5__bacterium YC-LK-LKJ14	6.39868	7.66604	9.6197	1.60245e-13	4.58299e-12	19.6112
D_0__Bacteria;D_1__Proteobacteria;D_2__Gammaproteobacteria;D_3__Xanthomonadales;D_4__Xanthomonadaceae;D_5__Arenimonas	7.07675	7.39891	9.30198	5.20659e-13	1.35371e-11	18.6575
D_0__Bacteria;D_1__Bacteroidetes;D_2__Bacteroidia;D_3__Flavobacteriales;Other;Other	-7.9173	7.82773	-9.14463	9.36524e-13	2.23205e-11	18.2315
D_0__Bacteria;D_1__Proteobacteria;D_2__Gammaproteobacteria;D_3__Xanthomonadales;D_4__Xanthomonadaceae;D_5__Lysobacter	7.14675	7.10161	9.05225	1.32324e-12	2.91112e-11	17.787
D_0__Bacteria;D_1__Firmicutes;D_2__Bacilli;D_3__Bacillales;D_4__Paenibacillaceae;D_5__uncultured	6.14867	7.79567	9.02299	1.4766e-12	2.96754e-11	17.6088
D_0__Archaea;D_1__Thaumarchaeota;D_2__Nitrososphaeria;D_3__Nitrososphaerales;D_4__Nitrososphaeraceae;D_5__Candidatus Nitrocosmicus	6.78061	7.68324	9.00895	1.5564e-12	2.96754e-11	17.6015
D_0__Bacteria;D_1__Spirochaetes;D_2__Spirochaetia;D_3__Spirochaetales;D_4__Spirochaetaceae;D_5__Spirochaeta 2	-7.8754	8.882	-8.8441	2.89093e-12	5.16753e-11	17.2034
D_0__Bacteria;D_1__Verrucomicrobia;D_2__Verrucomicrobiae;D_3__Pedosphaerales;D_4__Pedosphaeraceae;D_5__bacterium enrichment culture clone auto67_4W	-8.1282	9.05956	-8.57756	7.9024e-12	1.32946e-10	16.314
D_0__Bacteria;D_1__Chloroflexi;D_2__Anaerolineae;D_3__Caldilineales;D_4__Caldilineaceae;Other	5.84477	7.63656	8.52532	9.62986e-12	1.53008e-10	15.8891
D_0__Bacteria;D_1__Proteobacteria;D_2__Gammaproteobacteria;D_3__Betaproteobacteriales;D_4__Gallionellaceae;D_5__Candidatus Nitrotoga	-7.7717	7.85901	-8.45037	1.27913e-11	1.92542e-10	15.8394
D_0__Bacteria;D_1__Bacteroidetes;D_2__Ignavibacteria;D_3__SJA-28;D_4__uncultured organism;D_5__uncultured organism	5.87604	7.64116	8.38535	1.63684e-11	2.34068e-10	15.4235
D_0__Bacteria;D_1__Chloroflexi;D_2__Chloroflexia;D_3__Thermomicrobiales;D_4__AKYG1722;D_5__uncultured alpha proteobacterium	6.19089	7.69397	8.29336	2.32119e-11	3.16123e-10	15.1185
D_0__Bacteria;D_1__Chloroflexi;D_2__Anaerolineae;D_3__Ardenticatenales;D_4__Ardenticatenaceae;D_5__uncultured	5.81702	7.76379	7.88279	1.10942e-10	1.44225e-09	13.74
D_0__Bacteria;D_1__Halanaerobiaeota;D_2__Halanaerobiia;D_3__Halanaerobiales;D_4__Halanaerobiaceae;D_5__Halocella	6.00515	7.87154	7.7719	1.69471e-10	2.10734e-09	13.327
D_0__Bacteria;D_1__Proteobacteria;D_2__Alphaproteobacteria;D_3__Rhizobiales;D_4__Devosiaceae;D_5__Arsenicitalea	-6.3931	7.52175	-7.73891	1.92255e-10	2.29104e-09	13.2351
D_0__Bacteria;D_1__Proteobacteria;D_2__Alphaproteobacteria;D_3__Micropepsales;D_4__Micropepsaceae;Other	-7.14002	9.01797	-7.64698	2.73264e-10	3.12614e-09	12.9833
D_0__Bacteria;D_1__Proteobacteria;D_2__Alphaproteobacteria;D_3__Rhizobiales;D_4__Kaistiaceae;D_5__Kaistia	-6.49285	7.28566	-7.60479	3.21134e-10	3.53247e-09	12.7814
D_0__Bacteria;D_1__Proteobacteria;D_2__Alphaproteobacteria;D_3__Rhizobiales;D_4__Rhizobiaceae;D_5__Ensifer	6.83741	7.7034	7.48399	5.09922e-10	5.40139e-09	12.4076
D_0__Bacteria;D_1__Proteobacteria;D_2__Alphaproteobacteria;D_3__Rhizobiales;D_4__Beijerinckiaceae;D_5__Microvirga	5.67368	7.67272	7.31202	9.85198e-10	1.00631e-08	11.7036
D_0__Bacteria;D_1__Actinobacteria;D_2__Thermoleophilia;D_3__Gaiellales;Other;Other	5.69453	7.53723	7.27927	1.11688e-09	1.10147e-08	11.6012
D_0__Bacteria;D_1__Proteobacteria;D_2__Gammaproteobacteria;D_3__Betaproteobacteriales;D_4__Burkholderiaceae;D_5__Burkholderia-Caballeronia-Paraburkholderia	-6.88796	9.26522	-7.2389	1.30365e-09	1.21483e-08	11.5101
D_0__Bacteria;D_1__Armatimonadetes;D_2__uncultured;D_3__metagenome;D_4__metagenome;D_5__metagenome	-5.94146	7.85565	-7.23628	1.31677e-09	1.21483e-08	11.4506
D_0__Bacteria;D_1__Acidobacteria;D_2__Acidobacteriia;D_3__Acidobacteriales;D_4__Acidobacteriaceae (Subgroup 1);D_5__Terracidiphilus	-6.09252	7.12305	-7.21974	1.40291e-09	1.25385e-08	11.4115
D_0__Bacteria;D_1__Proteobacteria;D_2__Alphaproteobacteria;D_3__Caulobacterales;D_4__Caulobacteraceae;D_5__Asticcacaulis	-7.31093	10.5449	-7.07452	2.44654e-09	2.12033e-08	10.8813
D_0__Bacteria;D_1__Proteobacteria;D_2__Gammaproteobacteria;D_3__211ds20;D_4__uncultured beta proteobacterium;D_5__uncultured beta proteobacterium	-5.49449	7.7414	-6.94347	4.04017e-09	3.39849e-08	10.3999
D_0__Bacteria;D_1__Chloroflexi;D_2__KD4-96;Other;Other;Other	5.97278	8.53704	6.90288	4.71884e-09	3.85596e-08	10.3024
D_0__Bacteria;D_1__Chloroflexi;D_2__Chloroflexia;D_3__Thermomicrobiales;D_4__Thermomicrobiaceae;D_5__Nitrolancea	5.47468	7.39671	6.86868	5.37819e-09	4.27267e-08	10.1629
D_0__Bacteria;D_1__Gemmatimonadetes;D_2__Gemmatimonadetes;D_3__Gemmatimonadales;D_4__Gemmatimonadaceae;D_5__uncultured	6.2818	8.21515	6.8388	6.0291e-09	4.66033e-08	10.0944
D_0__Bacteria;D_1__Chloroflexi;D_2__Anaerolineae;D_3__SBR1031;D_4__A4b;Other	5.3961	7.78036	6.83013	6.23237e-09	4.69068e-08	10.0243
D_0__Bacteria;D_1__Actinobacteria;D_2__Acidimicrobiia;D_3__Actinomarinales;D_4__uncultured;Other	5.0461	7.43457	6.7633	8.04578e-09	5.90024e-08	9.77489
D_0__Bacteria;D_1__Planctomycetes;D_2__vadinHA49;D_3__uncultured Antarctic bacterium LB3-13;D_4__uncultured Antarctic bacterium LB3-13;D_5__uncultured Antarctic bacterium LB3-13	-5.93466	7.98539	-6.67854	1.11206e-08	7.75729e-08	9.51829
D_0__Bacteria;D_1__Chloroflexi;D_2__JG30-KF-CM66;D_3__uncultured Armatimonadetes bacterium;D_4__uncultured Armatimonadetes bacterium;D_5__uncultured Armatimonadetes bacterium	4.96022	7.52077	6.68026	1.10481e-08	7.75729e-08	9.48484
D_0__Bacteria;D_1__Planctomycetes;D_2__Planctomycetacia;D_3__Planctomycetales;D_4__Gimesiaceae;D_5__uncultured	5.77264	7.25313	6.64353	1.27102e-08	8.65507e-08	9.39262
D_0__Bacteria;D_1__Actinobacteria;D_2__Actinobacteria;D_3__Propionibacteriales;D_4__Nocardioidaceae;Other	5.82067	8.32858	6.63504	1.31289e-08	8.73228e-08	9.36548
D_0__Bacteria;D_1__Verrucomicrobia;D_2__Verrucomicrobiae;D_3__Pedosphaerales;D_4__Pedosphaeraceae;D_5__uncultured Desulfovibrio sp.	-7.54376	9.80143	-6.60771	1.45712e-08	9.47131e-08	9.35916
D_0__Bacteria;D_1__Actinobacteria;D_2__Actinobacteria;D_3__Micromonosporales;D_4__Micromonosporaceae;Other	6.34041	8.30857	6.59517	1.52849e-08	9.61737e-08	9.25021
D_0__Bacteria;D_1__Proteobacteria;D_2__Gammaproteobacteria;D_3__Betaproteobacteriales;D_4__Burkholderiaceae;D_5__Pandoraea	-6.05797	7.82267	-6.59204	1.54685e-08	9.61737e-08	9.22494
D_0__Bacteria;D_1__Planctomycetes;D_2__Planctomycetacia;D_3__Planctomycetales;D_4__Schlesneriaceae;D_5__Schlesneria	-6.25484	8.59032	-6.57259	1.6659e-08	1.01372e-07	9.16935
D_0__Bacteria;D_1__FBP;D_2__uncultured actinobacterium;D_3__uncultured actinobacterium;D_4__uncultured actinobacterium;D_5__uncultured actinobacterium	-5.94013	8.02866	-6.49459	2.24223e-08	1.336e-07	8.88095
D_0__Archaea;D_1__Thaumarchaeota;D_2__Nitrososphaeria;D_3__Nitrosopumilales;D_4__Nitrosopumilaceae;D_5__Candidatus Nitrosoarchaeum	4.97848	7.49846	6.3516	3.86182e-08	2.25404e-07	8.35393
D_0__Bacteria;D_1__Proteobacteria;D_2__Alphaproteobacteria;D_3__Micropepsales;D_4__Micropepsaceae;D_5__uncultured	-6.35339	10.115	-6.30694	4.57515e-08	2.61699e-07	8.25392
D_0__Bacteria;D_1__Bacteroidetes;D_2__Bacteroidia;D_3__Flavobacteriales;D_4__Flavobacteriaceae;Other	5.37842	7.43885	6.26915	5.2802e-08	2.96106e-07	8.08426
D_0__Bacteria;D_1__FBP;D_2__metagenome;D_3__metagenome;D_4__metagenome;D_5__metagenome	-5.64092	8.09808	-6.23912	5.91659e-08	3.25413e-07	7.98231
D_0__Bacteria;D_1__Firmicutes;D_2__Clostridia;D_3__Clostridiales;D_4__Peptostreptococcaceae;Other	4.72686	7.54599	6.10681	9.75862e-08	5.26597e-07	7.50887
D_0__Bacteria;D_1__Proteobacteria;D_2__Gammaproteobacteria;D_3__Betaproteobacteriales;D_4__Burkholderiaceae;Other	-6.77128	11.0775	-6.09205	1.03179e-07	5.46468e-07	7.48825
D_0__Bacteria;D_1__Actinobacteria;D_2__Actinobacteria;D_3__Micrococcales;D_4__Microbacteriaceae;D_5__Agromyces	5.02255	7.32869	6.0231	1.33817e-07	6.95846e-07	7.22977
D_0__Bacteria;D_1__Proteobacteria;D_2__Gammaproteobacteria;D_3__Betaproteobacteriales;D_4__Methylophilaceae;D_5__Methylotenera	-5.6025	7.1108	-5.96075	1.6921e-07	8.64178e-07	7.02111
D_0__Bacteria;D_1__Chloroflexi;D_2__Anaerolineae;D_3__Ardenticatenales;D_4__uncultured;D_5__uncultured Litorilinea sp.	5.14835	7.39391	5.94751	1.77844e-07	8.9234e-07	6.97553
D_0__Bacteria;D_1__Firmicutes;D_2__Bacilli;D_3__Bacillales;D_4__Paenibacillaceae;Other	6.04634	8.59748	5.91872	1.98164e-07	9.77152e-07	6.90254
D_0__Bacteria;D_1__Chloroflexi;D_2__Anaerolineae;D_3__Caldilineales;D_4__Caldilineaceae;D_5__Litorilinea	4.44551	7.42528	5.90065	2.1207e-07	1.028e-06	6.80367
D_0__Bacteria;D_1__Proteobacteria;D_2__Alphaproteobacteria;D_3__uncultured;Other;Other	4.70466	7.49448	5.8303	2.76065e-07	1.31591e-06	6.56698
D_0__Bacteria;D_1__Bacteroidetes;D_2__Bacteroidia;D_3__Flavobacteriales;D_4__Flavobacteriaceae;D_5__Mariniflexile	6.20792	7.51746	5.78748	3.24044e-07	1.51929e-06	6.46624
D_0__Bacteria;D_1__Chloroflexi;D_2__Anaerolineae;D_3__Ardenticatenales;D_4__uncultured;D_5__uncultured Anaerolineaceae bacterium	4.41059	7.31514	5.76102	3.57722e-07	1.65014e-06	6.33024
D_0__Bacteria;D_1__Chloroflexi;D_2__Chloroflexia;D_3__Chloroflexales;D_4__Roseiflexaceae;D_5__Kouleothrix	4.82203	7.51401	5.74524	3.79428e-07	1.72248e-06	6.28001
D_0__Bacteria;D_1__Proteobacteria;D_2__Gammaproteobacteria;D_3__Betaproteobacteriales;D_4__Gallionellaceae;Other	-6.14129	8.12979	-5.71236	4.28945e-07	1.91685e-06	6.1968
D_0__Bacteria;D_1__Chloroflexi;D_2__Chloroflexia;D_3__Thermomicrobiales;D_4__JG30-KF-CM45;D_5__uncultured anaerobic ammonium-oxidizing bacterium	5.16687	7.87644	5.64895	5.43203e-07	2.3901e-06	5.96256
D_0__Bacteria;D_1__Proteobacteria;D_2__Alphaproteobacteria;D_3__Parvibaculales;D_4__Parvibaculaceae;D_5__Parvibaculum	-5.51816	7.54876	-5.62736	5.88587e-07	2.55054e-06	5.88977
D_0__Bacteria;D_1__Firmicutes;D_2__Bacilli;D_3__Bacillales;D_4__Alicyclobacillaceae;D_5__Tumebacillus	6.51242	9.42141	5.57043	7.27067e-07	3.1036e-06	5.74175
D_0__Bacteria;D_1__Firmicutes;D_2__Bacilli;D_3__Bacillales;D_4__Bacillaceae;D_5__Bacillus	4.1891	15.0536	5.52156	8.71311e-07	3.66463e-06	5.56324
D_0__Bacteria;D_1__Bacteroidetes;D_2__Bacteroidia;D_3__Cytophagales;D_4__Spirosomaceae;D_5__uncultured	-4.91469	8.14272	-5.50412	9.29352e-07	3.8521e-06	5.45175
D_0__Bacteria;D_1__Firmicutes;D_2__Bacilli;D_3__Bacillales;D_4__Sporolactobacillaceae;D_5__Pullulanibacillus	-5.66544	7.92412	-5.48603	9.93592e-07	4.05953e-06	5.41944
D_0__Bacteria;D_1__Proteobacteria;D_2__Alphaproteobacteria;D_3__Caulobacterales;D_4__Caulobacteraceae;D_5__Caulobacter	-5.87219	9.15482	-5.42023	1.26645e-06	5.10149e-06	5.20379
D_0__Bacteria;D_1__Proteobacteria;D_2__Alphaproteobacteria;D_3__Acetobacterales;D_4__Acetobacteraceae;D_5__Granulibacter	-5.24416	8.0942	-5.38919	1.41966e-06	5.63919e-06	5.0829
D_0__Bacteria;D_1__Chloroflexi;D_2__Gitt-GS-136;Other;Other;Other	4.31549	7.46382	5.38246	1.45524e-06	5.70134e-06	5.05979
D_0__Bacteria;D_1__Firmicutes;D_2__Bacilli;D_3__Bacillales;D_4__Paenibacillaceae;D_5__Brevibacillus	5.72967	8.43102	5.36789	1.53525e-06	5.93354e-06	5.03196
D_0__Bacteria;D_1__Planctomycetes;D_2__Planctomycetacia;D_3__Planctomycetales;D_4__uncultured;D_5__uncultured Planctomycetales bacterium	4.84561	7.69851	5.35367	1.6175e-06	6.16807e-06	4.96633
D_0__Bacteria;D_1__Proteobacteria;D_2__Alphaproteobacteria;D_3__Sphingomonadales;D_4__Sphingomonadaceae;D_5__Novosphingobium	-6.60327	9.02963	-5.34611	1.663e-06	6.25813e-06	4.96617
D_0__Bacteria;D_1__Bacteroidetes;D_2__Rhodothermia;D_3__Rhodothermales;D_4__Rhodothermaceae;D_5__uncultured	4.67384	7.61256	5.33288	1.74573e-06	6.48413e-06	4.8953
D_0__Bacteria;D_1__Verrucomicrobia;D_2__Verrucomicrobiae;D_3__Opitutales;D_4__Opitutaceae;Other	-5.47423	8.82471	-5.28022	2.11685e-06	7.76179e-06	4.7246
D_0__Bacteria;D_1__Chloroflexi;D_2__Chloroflexia;D_3__Thermomicrobiales;D_4__AKYG1722;D_5__uncultured sludge bacterium	3.81521	7.28578	5.16759	3.19131e-06	1.15533e-05	4.35045
D_0__Bacteria;D_1__Proteobacteria;D_2__Gammaproteobacteria;D_3__Betaproteobacteriales;D_4__Nitrosomonadaceae;D_5__MND1	5.29686	8.42454	5.09018	4.22517e-06	1.5105e-05	4.10746
D_0__Bacteria;D_1__Acidobacteria;D_2__Acidobacteriia;D_3__Acidobacteriales;D_4__Acidobacteriaceae (Subgroup 1);D_5__Granulicella	-4.99716	7.99501	-5.06938	4.55505e-06	1.60833e-05	4.02343
D_0__Bacteria;D_1__Actinobacteria;D_2__Actinobacteria;Other;Other;Other	4.60041	8.68418	5.04933	4.89697e-06	1.70797e-05	3.96113
D_0__Bacteria;D_1__Bacteroidetes;D_2__Bacteroidia;D_3__Cytophagales;D_4__Microscillaceae;D_5__Chryseolinea	4.25498	7.36635	4.99918	5.86631e-06	2.0214e-05	3.79712
D_0__Bacteria;D_1__Verrucomicrobia;D_2__Verrucomicrobiae;D_3__Pedosphaerales;D_4__Pedosphaeraceae;D_5__Pedosphaera	-5.23344	8.41277	-4.87498	9.15265e-06	3.11626e-05	3.39867
D_0__Bacteria;D_1__Bacteroidetes;D_2__Ignavibacteria;D_3__Kryptoniales;D_4__BSV26;D_5__denitrifying bacterium enrichment culture clone NOA_1_E9	-3.90409	8.03646	-4.75287	1.41201e-05	4.75101e-05	2.9976
D_0__Bacteria;D_1__Planctomycetes;D_2__Planctomycetacia;D_3__Pirellulales;D_4__Pirellulaceae;Other	4.96573	8.71773	4.73956	1.48001e-05	4.90731e-05	2.96057
D_0__Bacteria;D_1__Chloroflexi;D_2__Anaerolineae;D_3__SBR1031;D_4__A4b;D_5__uncultured bacterium	4.71578	8.77319	4.73712	1.49278e-05	4.90731e-05	2.94591
D_0__Bacteria;D_1__Actinobacteria;D_2__Actinobacteria;D_3__Micrococcales;D_4__Intrasporangiaceae;D_5__Phycicoccus	4.31118	7.64774	4.71572	1.60982e-05	5.23192e-05	2.88531
D_0__Bacteria;D_1__Gemmatimonadetes;D_2__Longimicrobia;D_3__Longimicrobiales;D_4__Longimicrobiaceae;Other	4.24163	7.43942	4.61978	2.25473e-05	7.24554e-05	2.57973
D_0__Bacteria;D_1__Bacteroidetes;D_2__Bacteroidia;D_3__Flavobacteriales;D_4__Crocinitomicaceae;Other	-4.64557	7.90581	-4.5374	3.00473e-05	9.54836e-05	2.31584
D_0__Bacteria;D_1__Bacteroidetes;D_2__Bacteroidia;D_3__Sphingobacteriales;D_4__env.OPS 17;D_5__uncultured Alistipes sp.	4.27662	8.39419	4.53063	3.07624e-05	9.66819e-05	2.29924
D_0__Bacteria;D_1__Proteobacteria;D_2__Gammaproteobacteria;D_3__Xanthomonadales;D_4__Xanthomonadaceae;D_5__Pseudoxanthomonas	4.09071	8.24643	4.46937	3.80315e-05	0.000118228	2.10724
D_0__Bacteria;D_1__Bacteroidetes;D_2__Bacteroidia;D_3__Cytophagales;D_4__Cytophagaceae;D_5__Cytophaga	-5.01293	8.55056	-4.38591	5.06784e-05	0.00015585	1.84931
D_0__Bacteria;D_1__Bacteroidetes;D_2__Ignavibacteria;D_3__Kryptoniales;D_4__BSV26;D_5__denitrifying bacterium enrichment culture clone NOB_2_A7	-4.22764	7.65216	-4.23634	8.42994e-05	0.000256485	1.39031
D_0__Bacteria;D_1__Acidobacteria;D_2__Subgroup 6;Other;Other;Other	4.25496	9.26353	4.21638	9.01706e-05	0.000271461	1.32519
D_0__Bacteria;D_1__Proteobacteria;D_2__Gammaproteobacteria;D_3__Xanthomonadales;D_4__Xanthomonadaceae;D_5__Luteimonas	5.02799	10.4826	4.18167	0.000101342	0.000301913	1.22406
D_0__Bacteria;D_1__Firmicutes;D_2__Bacilli;D_3__Bacillales;Other;Other	5.12614	10.2063	4.16235	0.000108125	0.000318801	1.16675
D_0__Archaea;D_1__Thaumarchaeota;D_2__Nitrososphaeria;D_3__Nitrososphaerales;D_4__Nitrososphaeraceae;D_5__Candidatus Nitrososphaera	3.97472	7.30067	4.13438	0.000118734	0.000346511	1.08267
D_0__Bacteria;D_1__Actinobacteria;D_2__Actinobacteria;D_3__Pseudonocardiales;D_4__Pseudonocardiaceae;Other	-4.33378	9.71475	-4.06116	0.000151495	0.000437652	0.86544
D_0__Bacteria;D_1__Firmicutes;D_2__Bacilli;D_3__Bacillales;D_4__Bacillaceae;D_5__Gracilibacillus	3.10453	7.3001	4.04912	0.000157656	0.000450895	0.824712
D_0__Bacteria;D_1__Chloroflexi;D_2__Chloroflexia;D_3__Thermomicrobiales;D_4__AKYG1722;Other	3.21491	7.3503	4.03195	0.000166867	0.000472514	0.774467
D_0__Bacteria;D_1__Actinobacteria;D_2__Actinobacteria;D_3__Streptosporangiales;D_4__Thermomonosporaceae;D_5__Actinomadura	3.3415	7.38651	4.01803	0.000174714	0.000489001	0.733857
D_0__Bacteria;D_1__Proteobacteria;D_2__Gammaproteobacteria;D_3__Diplorickettsiales;D_4__Diplorickettsiaceae;D_5__uncultured	-4.67903	8.73394	-4.01561	0.000176109	0.000489001	0.730127
D_0__Bacteria;D_1__Firmicutes;D_2__Bacilli;D_3__Bacillales;D_4__Thermoactinomycetaceae;D_5__Shimazuella	3.30523	7.58814	3.99011	0.000191537	0.000526727	0.650926
D_0__Bacteria;D_1__Proteobacteria;D_2__Gammaproteobacteria;D_3__Xanthomonadales;D_4__Rhodanobacteraceae;D_5__Dyella	-4.45125	9.24885	-3.95251	0.000216678	0.000590189	0.545003
D_0__Bacteria;D_1__Verrucomicrobia;D_2__Verrucomicrobiae;D_3__Pedosphaerales;D_4__Pedosphaeraceae;Other	-4.66078	10.9814	-3.91718	0.000243176	0.000656116	0.444057
D_0__Bacteria;D_1__Proteobacteria;D_2__Gammaproteobacteria;D_3__Betaproteobacteriales;D_4__Methylophilaceae;Other	-5.33655	9.63658	-3.88715	0.000268131	0.000716688	0.356612
D_0__Bacteria;D_1__Actinobacteria;D_2__Actinobacteria;D_3__Micrococcales;D_4__Microbacteriaceae;D_5__Leifsonia	-4.76085	9.116	-3.87654	0.000277524	0.000734925	0.322739
D_0__Bacteria;D_1__Verrucomicrobia;D_2__Verrucomicrobiae;D_3__Verrucomicrobiales;D_4__Verrucomicrobiaceae;D_5__uncultured	-4.15933	7.98923	-3.8667	0.000286517	0.000751779	0.295738
D_0__Bacteria;D_1__Proteobacteria;D_2__Gammaproteobacteria;D_3__Steroidobacterales;D_4__Steroidobacteraceae;D_5__Steroidobacter	-4.49146	7.99337	-3.84232	0.000310022	0.000806057	0.22606
D_0__Bacteria;D_1__Verrucomicrobia;D_2__Verrucomicrobiae;D_3__Pedosphaerales;D_4__Pedosphaeraceae;D_5__bacterium enrichment culture clone heteroA59_4W	3.9492	8.29224	3.80692	0.000347465	0.00089527	0.118737
D_0__Bacteria;D_1__Acidobacteria;D_2__Blastocatellia (Subgroup 4);D_3__Blastocatellales;D_4__Blastocatellaceae;D_5__Stenotrophobacter	3.60322	7.42961	3.79729	0.000358385	0.000915161	0.0908646
D_0__Bacteria;D_1__Chloroflexi;D_2__Ktedonobacteria;D_3__C0119;D_4__uncultured Chloroflexi bacterium;D_5__uncultured Chloroflexi bacterium	-3.95452	8.45964	-3.76799	0.000393666	0.000996358	0.0123385
D_0__Bacteria;D_1__Bacteroidetes;D_2__Bacteroidia;D_3__Sphingobacteriales;D_4__Sphingobacteriaceae;D_5__Sphingobacterium	4.35676	7.92513	3.67069	0.000536279	0.0013454	-0.258314
D_0__Bacteria;D_1__Bacteroidetes;D_2__Bacteroidia;D_3__Chitinophagales;D_4__Chitinophagaceae;D_5__Sediminibacterium	-4.57599	8.85009	-3.57629	0.000721023	0.00179315	-0.525866
D_0__Bacteria;D_1__Chloroflexi;D_2__Anaerolineae;D_3__Caldilineales;D_4__Caldilineaceae;D_5__uncultured	4.00397	9.39196	3.53772	0.000812799	0.00200397	-0.616423
D_0__Bacteria;D_1__Proteobacteria;D_2__Deltaproteobacteria;D_3__Myxococcales;D_4__Haliangiaceae;D_5__Haliangium	3.95261	8.85458	3.50349	0.00090344	0.00220841	-0.728941
D_0__Bacteria;D_1__Verrucomicrobia;D_2__Verrucomicrobiae;D_3__Opitutales;D_4__Opitutaceae;D_5__uncultured	-3.97999	7.61369	-3.49478	0.000928016	0.00224926	-0.749032
D_0__Bacteria;D_1__Proteobacteria;D_2__Gammaproteobacteria;D_3__Enterobacteriales;D_4__Enterobacteriaceae;D_5__Enterobacter	-4.11068	11.8039	-3.45664	0.00104322	0.00248788	-0.857011
D_0__Bacteria;D_1__Acidobacteria;D_2__Thermoanaerobaculia;D_3__Thermoanaerobaculales;D_4__Thermoanaerobaculaceae;D_5__Subgroup 10	3.44955	7.57177	3.45644	0.00104387	0.00248788	-0.863498
D_0__Bacteria;D_1__Proteobacteria;D_2__Alphaproteobacteria;D_3__Sphingomonadales;D_4__Sphingomonadaceae;D_5__Sphingopyxis	3.35091	8.19329	3.43035	0.00113042	0.0026719	-0.901718
D_0__Bacteria;D_1__Actinobacteria;D_2__Actinobacteria;D_3__Micrococcales;D_4__Demequinaceae;D_5__Lysinimicrobium	-3.25828	7.73231	-3.40887	0.00120673	0.00282888	-0.98768
D_0__Bacteria;D_1__Planctomycetes;D_2__Planctomycetacia;D_3__Planctomycetales;D_4__uncultured;Other	3.64989	8.50643	3.3408	0.00148217	0.00344635	-1.14648
D_0__Bacteria;D_1__Actinobacteria;D_2__Actinobacteria;D_3__Micrococcales;D_4__Micrococcaceae;D_5__Arthrobacter	3.88928	11.6259	3.23858	0.00200972	0.00463533	-1.41538
D_0__Bacteria;D_1__Proteobacteria;D_2__Alphaproteobacteria;D_3__Rhizobiales;D_4__Hyphomicrobiaceae;D_5__Pedomicrobium	3.60819	8.06044	3.1539	0.00257596	0.00589379	-1.64888
D_0__Bacteria;D_1__Chloroflexi;D_2__Chloroflexia;D_3__Chloroflexales;D_4__Herpetosiphonaceae;D_5__Herpetosiphon	-2.9313	7.49455	-3.10362	0.00297973	0.00676351	-1.79232
D_0__Bacteria;D_1__Omnitrophicaeota;D_2__metagenome;D_3__metagenome;D_4__metagenome;D_5__metagenome	-2.87868	7.66442	-3.08393	0.00315344	0.00710145	-1.84349
D_0__Bacteria;D_1__Bacteroidetes;D_2__Bacteroidia;D_3__Chitinophagales;D_4__Chitinophagaceae;D_5__Ferruginibacter	-2.90637	8.20597	-3.03521	0.00362488	0.00809935	-1.96241
D_0__Bacteria;D_1__Proteobacteria;D_2__Gammaproteobacteria;D_3__Oceanospirillales;D_4__Halomonadaceae;D_5__Candidatus Portiera	-3.16132	11.1414	-3.02146	0.00376941	0.00835698	-1.95423
D_0__Bacteria;D_1__Deinococcus-Thermus;D_2__Deinococci;D_3__Deinococcales;D_4__Deinococcaceae;D_5__Deinococcus	-2.87642	10.3931	-2.99751	0.00403402	0.00887485	-2.06074
D_0__Bacteria;D_1__Bacteroidetes;D_2__Bacteroidia;D_3__Chitinophagales;D_4__Chitinophagaceae;D_5__Heliimonas	-2.81318	7.32178	-2.99121	0.00410637	0.00896504	-2.07367
D_0__Bacteria;D_1__Proteobacteria;D_2__Gammaproteobacteria;D_3__Xanthomonadales;D_4__Rhodanobacteraceae;D_5__Rhodanobacter	-2.89242	11.972	-2.96448	0.00442732	0.00952041	-2.08613
D_0__Bacteria;D_1__Bacteroidetes;D_2__Bacteroidia;D_3__Cytophagales;D_4__Microscillaceae;D_5__uncultured	3.39466	10.3898	2.96577	0.00441133	0.00952041	-2.09137
D_0__Bacteria;D_1__Proteobacteria;D_2__Gammaproteobacteria;D_3__Xanthomonadales;D_4__Xanthomonadaceae;D_5__Stenotrophomonas	3.683	10.7572	2.93294	0.00483603	0.0103217	-2.18115
D_0__Bacteria;D_1__Proteobacteria;D_2__Gammaproteobacteria;D_3__Betaproteobacteriales;D_4__Methylophilaceae;D_5__Methylobacillus	2.93596	7.40662	2.8744	0.00568889	0.012052	-2.29245
D_0__Bacteria;D_1__Acidobacteria;D_2__Subgroup 6;D_3__Acidobacteria bacterium SCN 69-37;D_4__Acidobacteria bacterium SCN 69-37;D_5__Acidobacteria bacterium SCN 69-37	3.40652	8.70108	2.84129	0.00623085	0.0131031	-2.40879
D_0__Bacteria;D_1__Bacteroidetes;D_2__Bacteroidia;D_3__Sphingobacteriales;D_4__env.OPS 17;D_5__uncultured bacterium	-2.94194	7.5377	-2.74448	0.0081011	0.0169118	-2.66077
D_0__Bacteria;D_1__Verrucomicrobia;D_2__Verrucomicrobiae;D_3__Opitutales;D_4__Opitutaceae;D_5__Opitutus	-3.42576	9.69466	-2.73888	0.00822366	0.0170432	-2.61958
D_0__Bacteria;D_1__Proteobacteria;D_2__Gammaproteobacteria;D_3__Pseudomonadales;D_4__Moraxellaceae;D_5__Enhydrobacter	-2.90603	10.7259	-2.68577	0.00947366	0.0194926	-2.79937
D_0__Bacteria;D_1__Firmicutes;D_2__Bacilli;D_3__Bacillales;D_4__Paenibacillaceae;D_5__Cohnella	2.93643	7.79738	2.66894	0.00990454	0.0202336	-2.85227
D_0__Bacteria;D_1__Patescibacteria;D_2__Berkelbacteria;D_3__metagenome;D_4__metagenome;D_5__metagenome	-2.70342	7.64148	-2.66046	0.0101286	0.0205445	-2.86086
D_0__Bacteria;D_1__Firmicutes;D_2__Clostridia;D_3__Clostridiales;D_4__Heliobacteriaceae;D_5__Hydrogenispora	2.43095	7.85052	2.56114	0.0131175	0.0264198	-3.07551
D_0__Bacteria;D_1__Planctomycetes;D_2__Planctomycetacia;D_3__Planctomycetales;D_4__Rubinisphaeraceae;D_5__Planctomicrobium	-2.88358	8.03269	-2.54769	0.0135788	0.0271577	-3.07176
D_0__Bacteria;D_1__Actinobacteria;D_2__Actinobacteria;D_3__Micrococcales;D_4__Dermacoccaceae;D_5__Flexivirga	-2.09948	9.5968	-2.50153	0.015276	0.0303399	-3.2675
D_0__Bacteria;D_1__Chloroflexi;D_2__Ktedonobacteria;D_3__Ktedonobacterales;D_4__Ktedonobacteraceae;D_5__uncultured	-2.25738	7.5882	-2.48697	0.01585	0.0312628	-3.27809
D_0__Bacteria;D_1__Elusimicrobia;D_2__Elusimicrobia;D_3__Lineage IV;Other;Other	-2.28743	7.54627	-2.47148	0.0164814	0.0322854	-3.21658
D_0__Bacteria;D_1__Planctomycetes;D_2__Planctomycetacia;D_3__Pirellulales;D_4__Pirellulaceae;D_5__Pirellula	3.25761	8.98803	2.46339	0.0168204	0.0327253	-3.20926
D_0__Bacteria;D_1__Proteobacteria;D_2__Gammaproteobacteria;D_3__Salinisphaerales;D_4__Solimonadaceae;D_5__Panacagrimonas	2.64039	7.81642	2.45657	0.0171108	0.0330655	-3.33635
D_0__Bacteria;D_1__Proteobacteria;D_2__Gammaproteobacteria;D_3__Alteromonadales;D_4__Alteromonadaceae;D_5__Rheinheimera	2.00092	8.40091	2.42915	0.0183252	0.034993	-3.28243
D_0__Bacteria;D_1__Planctomycetes;D_2__Planctomycetacia;D_3__Pirellulales;D_4__Pirellulaceae;D_5__Pir4 lineage	3.09409	10.0692	2.42632	0.0184549	0.034993	-3.30745
D_0__Bacteria;D_1__Proteobacteria;D_2__Gammaproteobacteria;D_3__Betaproteobacteriales;D_4__Burkholderiaceae;D_5__Duganella	-2.85422	7.60073	-2.42588	0.0184753	0.034993	-3.32641
D_0__Bacteria;D_1__Bacteroidetes;D_2__Bacteroidia;D_3__Chitinophagales;D_4__Chitinophagaceae;D_5__Chitinophaga	2.75894	8.13613	2.41617	0.0189267	0.0353793	-3.36641
D_0__Bacteria;D_1__Gemmatimonadetes;D_2__Gemmatimonadetes;D_3__Gemmatimonadales;D_4__Gemmatimonadaceae;D_5__Gemmatimonas	2.08582	8.19967	2.41768	0.0188557	0.0353793	-3.41117
D_0__Bacteria;D_1__Acidobacteria;D_2__Acidobacteriia;D_3__Acidobacteriales;D_4__Acidobacteriaceae (Subgroup 1);Other	-2.37564	7.22897	-2.41013	0.0192125	0.0356804	-3.4403
D_0__Bacteria;D_1__Proteobacteria;D_2__Alphaproteobacteria;D_3__Rhizobiales;D_4__Rhizobiales Incertae Sedis;D_5__uncultured	-1.8856	7.61239	-2.40472	0.0194718	0.0359287	-3.47466
D_0__Bacteria;D_1__Proteobacteria;D_2__Alphaproteobacteria;D_3__Rhizobiales;Other;Other	-2.76097	7.85447	-2.35267	0.0221317	0.0405747	-3.46889
D_0__Bacteria;D_1__Proteobacteria;D_2__Alphaproteobacteria;D_3__Sphingomonadales;D_4__Sphingomonadaceae;D_5__Altererythrobacter	2.76548	8.72426	2.33978	0.0228381	0.0413399	-3.46034
D_0__Bacteria;D_1__Proteobacteria;D_2__Alphaproteobacteria;D_3__Rhizobiales;D_4__Xanthobacteraceae;Other	-2.47268	12.4874	-2.33995	0.0228287	0.0413399	-3.49434
D_0__Bacteria;D_1__Proteobacteria;D_2__Alphaproteobacteria;D_3__Sphingomonadales;D_4__Sphingomonadaceae;D_5__Sphingomonas	2.55303	12.6043	2.32203	0.0238447	0.0428905	-3.576
D_0__Bacteria;D_1__Bacteroidetes;D_2__Bacteroidia;D_3__Chitinophagales;D_4__Saprospiraceae;D_5__uncultured	2.72842	8.41683	2.30865	0.0246288	0.0440239	-3.51168
D_0__Bacteria;D_1__Verrucomicrobia;D_2__Verrucomicrobiae;D_3__Chthoniobacterales;D_4__Xiphinematobacteraceae;D_5__Candidatus Xiphinematobacter	-2.20218	7.92849	-2.29672	0.0253475	0.0450273	-3.6736
D_0__Bacteria;D_1__Bacteroidetes;D_2__Bacteroidia;D_3__Chitinophagales;D_4__Chitinophagaceae;D_5__Terrimonas	3.18061	8.88501	2.28723	0.0259325	0.0457822	-3.57291
D_0__Bacteria;D_1__Actinobacteria;D_2__Actinobacteria;D_3__Pseudonocardiales;D_4__Pseudonocardiaceae;D_5__Pseudonocardia	2.25592	7.4672	2.25117	0.0282664	0.0495493	-3.77965
D_0__Bacteria;D_1__Verrucomicrobia;D_2__Verrucomicrobiae;D_3__Pedosphaerales;D_4__Pedosphaeraceae;D_5__ADurb.Bin063-1	1.73113	8.04765	2.24899	0.0284129	0.0495493	-3.81165
D_0__Bacteria;D_1__Proteobacteria;D_2__Gammaproteobacteria;D_3__R7C24;Other;Other	-2.04988	7.70708	-2.22651	0.0299668	0.0519424	-3.82718
D_0__Bacteria;D_1__Actinobacteria;D_2__Actinobacteria;D_3__Streptomycetales;D_4__Streptomycetaceae;D_5__Streptomyces	1.87855	13.9904	2.20961	0.031184	0.0537266	-3.83574
D_0__Bacteria;D_1__Proteobacteria;D_2__Alphaproteobacteria;D_3__Dongiales;D_4__Dongiaceae;D_5__Dongia	2.53994	8.58577	2.20569	0.0314726	0.0538991	-3.79669
D_0__Bacteria;D_1__Proteobacteria;D_2__Deltaproteobacteria;D_3__Myxococcales;D_4__BIrii41;Other	2.56865	8.51847	2.2026	0.031702	0.0539689	-3.73668
D_0__Bacteria;D_1__Proteobacteria;D_2__Gammaproteobacteria;D_3__Betaproteobacteriales;D_4__Neisseriaceae;D_5__uncultured	-1.96381	7.26423	-2.19359	0.0323778	0.0547931	-3.90873
D_0__Bacteria;D_1__Proteobacteria;D_2__Gammaproteobacteria;D_3__Betaproteobacteriales;D_4__Nitrosomonadaceae;D_5__IS-44	-2.5324	8.10295	-2.1713	0.0341056	0.0573777	-3.84818
D_0__Bacteria;D_1__Actinobacteria;D_2__Thermoleophilia;D_3__Solirubrobacterales;D_4__67-14;D_5__uncultured Rubrobacteraceae bacterium	2.36612	8.27674	2.14763	0.036029	0.060259	-3.84845
D_0__Bacteria;D_1__Proteobacteria;D_2__Alphaproteobacteria;D_3__Rhodobacterales;D_4__Rhodobacteraceae;Other	-2.50341	8.94702	-2.14279	0.0364336	0.0602707	-3.83371
D_0__Bacteria;D_1__Proteobacteria;D_2__Alphaproteobacteria;D_3__Caulobacterales;D_4__Caulobacteraceae;D_5__Phenylobacterium	1.79455	7.86086	2.1425	0.0364574	0.0602707	-4.01344
D_0__Bacteria;D_1__Proteobacteria;D_2__Gammaproteobacteria;D_3__Betaproteobacteriales;D_4__Burkholderiaceae;D_5__Achromobacter	2.78729	7.64318	2.123	0.0381297	0.062673	-3.88874
D_0__Bacteria;D_1__Planctomycetes;D_2__vadinHA49;D_3__uncultured Planctomycetales bacterium;D_4__uncultured Planctomycetales bacterium;D_5__uncultured Planctomycetales bacterium	-1.56612	7.27586	-2.07746	0.0422971	0.0691256	-4.15582
D_0__Bacteria;D_1__Proteobacteria;D_2__Alphaproteobacteria;D_3__Reyranellales;D_4__Reyranellaceae;D_5__Reyranella	-2.63434	9.24024	-2.05599	0.0443952	0.0721421	-3.99558
D_0__Bacteria;D_1__Dependentiae;D_2__Babeliae;D_3__Babeliales;Other;Other	-2.5648	7.78531	-2.05184	0.0448115	0.0724073	-4.02018
D_0__Bacteria;D_1__Planctomycetes;D_2__Planctomycetacia;D_3__Pirellulales;D_4__Pirellulaceae;D_5__uncultured	2.82966	10.2625	2.03474	0.0465604	0.0748105	-4.03256
D_0__Bacteria;D_1__Fibrobacteres;D_2__Fibrobacteria;D_3__Fibrobacterales;D_4__Fibrobacteraceae;D_5__uncultured	-1.44584	7.92118	-1.97123	0.0535825	0.0856123	-4.36165
D_0__Bacteria;D_1__Proteobacteria;D_2__Alphaproteobacteria;D_3__Sphingomonadales;D_4__Sphingomonadaceae;D_5__Sphingobium	1.92863	10.4482	1.94684	0.0565113	0.0897903	-4.33019
D_0__Bacteria;D_1__Proteobacteria;D_2__Deltaproteobacteria;D_3__Myxococcales;D_4__Blfdi19;D_5__uncultured prokaryote	-1.506	7.51524	-1.9302	0.0585869	0.0925738	-4.43161
D_0__Bacteria;D_1__Proteobacteria;D_2__Alphaproteobacteria;D_3__Sphingomonadales;D_4__Sphingomonadaceae;Other	-2.04454	10.3295	-1.9259	0.0591333	0.0929237	-4.2453
D_0__Bacteria;D_1__Bacteroidetes;D_2__Bacteroidia;D_3__Flavobacteriales;D_4__Weeksellaceae;D_5__Chryseobacterium	1.89482	12.0238	1.87648	0.0657365	0.102736	-4.36212
D_0__Bacteria;D_1__Verrucomicrobia;D_2__Verrucomicrobiae;D_3__Pedosphaerales;D_4__Pedosphaeraceae;D_5__bacterium Ellin517	-1.73495	8.09451	-1.86774	0.0669672	0.10409	-4.51014
D_0__Bacteria;D_1__Bacteroidetes;D_2__Bacteroidia;D_3__Sphingobacteriales;Other;Other	-1.81578	8.05308	-1.85713	0.0684873	0.105878	-4.38102
D_0__Archaea;D_1__Nanoarchaeaeota;D_2__Woesearchaeia;D_3__uncultured euryarchaeote;D_4__uncultured euryarchaeote;D_5__uncultured euryarchaeote	-1.38517	7.60093	-1.84177	0.0707383	0.10877	-4.59561
D_0__Bacteria;D_1__Actinobacteria;D_2__Actinobacteria;D_3__Propionibacteriales;D_4__Propionibacteriaceae;D_5__Cutibacterium	-1.58835	8.60898	-1.83593	0.0716099	0.109521	-4.60645
D_0__Bacteria;D_1__Firmicutes;D_2__Bacilli;D_3__Bacillales;D_4__Bacillaceae;Other	1.41718	7.26077	1.79112	0.0786091	0.119586	-4.66981
D_0__Bacteria;D_1__Proteobacteria;D_2__Alphaproteobacteria;D_3__Rhizobiales;D_4__Rhizobiales Incertae Sedis;D_5__Bauldia	-2.17554	7.88708	-1.74598	0.0862277	0.130482	-4.57749
D_0__Bacteria;D_1__Proteobacteria;D_2__Alphaproteobacteria;D_3__Caulobacterales;D_4__Hyphomonadaceae;D_5__SWB02	1.96242	8.2892	1.72489	0.0899916	0.135461	-4.53112
D_0__Bacteria;D_1__Bacteroidetes;D_2__Bacteroidia;D_3__Sphingobacteriales;D_4__env.OPS 17;Other	-2.3388	10.0343	-1.67488	0.0994616	0.148932	-4.61598
D_0__Bacteria;D_1__Firmicutes;D_2__Bacilli;D_3__Lactobacillales;D_4__Streptococcaceae;D_5__Streptococcus	-1.91784	9.56452	-1.65892	0.102651	0.152908	-4.86364
D_0__Bacteria;D_1__Proteobacteria;D_2__Alphaproteobacteria;D_3__Rhizobiales;D_4__Hyphomicrobiaceae;D_5__Hyphomicrobium	2.01608	9.19761	1.65476	0.103496	0.153366	-4.63364
D_0__Bacteria;D_1__Firmicutes;D_2__Bacilli;D_3__Bacillales;D_4__Alicyclobacillaceae;D_5__Alicyclobacillus	-1.56612	8.3854	-1.63607	0.107361	0.158274	-4.90651
D_0__Bacteria;D_1__Actinobacteria;D_2__Actinobacteria;D_3__Corynebacteriales;D_4__Mycobacteriaceae;D_5__Mycobacterium	-1.71269	11.9763	-1.61392	0.112093	0.164403	-4.73507
D_0__Bacteria;D_1__Proteobacteria;D_2__Gammaproteobacteria;Other;Other;Other	-1.94655	9.27174	-1.58244	0.119108	0.1738	-4.76325
D_0__Bacteria;D_1__Bacteroidetes;D_2__Bacteroidia;D_3__Chitinophagales;D_4__Chitinophagaceae;D_5__uncultured	-1.99236	11.3085	-1.54326	0.128328	0.186303	-4.87188
D_0__Bacteria;D_1__Proteobacteria;D_2__Alphaproteobacteria;D_3__Caulobacterales;D_4__Caulobacteraceae;D_5__Brevundimonas	2.07756	9.29937	1.51997	0.134072	0.19366	-4.84526
D_0__Bacteria;D_1__Verrucomicrobia;D_2__Verrucomicrobiae;D_3__Verrucomicrobiales;D_4__Verrucomicrobiaceae;D_5__Prosthecobacter	-1.49842	8.75578	-1.50021	0.139105	0.19992	-4.88092
D_0__Bacteria;D_1__Planctomycetes;D_2__Phycisphaerae;D_3__Tepidisphaerales;D_4__WD2101 soil group;Other	1.93987	8.47827	1.49244	0.141124	0.201808	-5.00755
D_0__Bacteria;D_1__Chloroflexi;D_2__Anaerolineae;D_3__Anaerolineales;D_4__Anaerolineaceae;D_5__uncultured	-1.5997	9.06365	-1.48018	0.144357	0.205403	-4.91757
D_0__Bacteria;D_1__Proteobacteria;D_2__Gammaproteobacteria;D_3__Betaproteobacteriales;D_4__Burkholderiaceae;D_5__Massilia	-1.05815	13.1596	-1.44132	0.154993	0.219445	-5.12855
D_0__Bacteria;D_1__Proteobacteria;D_2__Deltaproteobacteria;D_3__Myxococcales;D_4__BIrii41;D_5__uncultured Sorangiineae bacterium	-1.44735	7.80185	-1.41865	0.161471	0.227491	-5.23753
D_0__Bacteria;D_1__Proteobacteria;D_2__Gammaproteobacteria;D_3__uncultured;D_4__metagenome;D_5__metagenome	1.22018	7.68103	1.39538	0.168339	0.236004	-5.27397
D_0__Bacteria;D_1__Verrucomicrobia;D_2__Verrucomicrobiae;D_3__Opitutales;D_4__Opitutaceae;D_5__Lacunisphaera	-1.71371	10.7008	-1.37486	0.174582	0.243564	-5.12859
D_0__Bacteria;D_1__Proteobacteria;D_2__Alphaproteobacteria;D_3__Rhizobiales;D_4__Xanthobacteraceae;D_5__uncultured	-1.20943	7.55458	-1.35713	0.180115	0.250062	-5.35112
D_0__Bacteria;D_1__Verrucomicrobia;D_2__Verrucomicrobiae;D_3__Verrucomicrobiales;D_4__Rubritaleaceae;D_5__Luteolibacter	-1.45914	8.55306	-1.3473	0.183242	0.252948	-5.06892
D_0__Bacteria;D_1__Proteobacteria;D_2__Alphaproteobacteria;D_3__Rhizobiales;D_4__Methyloligellaceae;D_5__uncultured	1.44083	8.35099	1.34505	0.183962	0.252948	-5.12492
D_0__Bacteria;D_1__Acidobacteria;D_2__Acidobacteriia;D_3__Solibacterales;D_4__Solibacteraceae (Subgroup 3);D_5__Paludibaculum	-0.934879	7.51534	-1.30898	0.19582	0.267964	-5.43619
D_0__Bacteria;D_1__Proteobacteria;D_2__Alphaproteobacteria;D_3__Rhizobiales;D_4__Rhizobiaceae;Other	-1.58073	10.8237	-1.22115	0.227079	0.309261	-5.35412
D_0__Bacteria;D_1__Acidobacteria;D_2__Acidobacteriia;D_3__Solibacterales;D_4__Solibacteraceae (Subgroup 3);D_5__Candidatus Solibacter	0.901807	7.62915	1.19291	0.237871	0.322422	-5.55372
D_0__Bacteria;D_1__Proteobacteria;D_2__Alphaproteobacteria;D_3__Rhizobiales;D_4__Devosiaceae;D_5__Devosia	-1.43404	12.9551	-1.18167	0.242266	0.326831	-5.43063
D_0__Bacteria;D_1__Planctomycetes;D_2__Planctomycetacia;D_3__Planctomycetales;D_4__Schlesneriaceae;D_5__Planctopirus	-1.43098	8.40531	-1.09105	0.279863	0.375778	-5.32826
D_0__Bacteria;D_1__Bacteroidetes;D_2__Bacteroidia;D_3__Flavobacteriales;D_4__Flavobacteriaceae;D_5__Flavobacterium	0.936908	15.0274	1.083	0.283392	0.378739	-5.59897
D_0__Bacteria;D_1__Planctomycetes;D_2__Planctomycetacia;D_3__Pirellulales;D_4__Pirellulaceae;D_5__Rhodopirellula	1.30361	8.31658	1.05795	0.294564	0.391839	-5.40162
D_0__Bacteria;D_1__Bacteroidetes;D_2__Bacteroidia;D_3__Cytophagales;D_4__Spirosomaceae;D_5__Emticicia	1.07056	7.9701	1.04973	0.298292	0.39496	-5.3669
D_0__Bacteria;D_1__Bacteroidetes;D_2__Bacteroidia;D_3__Cytophagales;D_4__Microscillaceae;Other	-1.1125	8.06307	-1.02812	0.308258	0.406276	-5.47404
D_0__Bacteria;D_1__Bacteroidetes;D_2__Bacteroidia;D_3__Chitinophagales;D_4__Chitinophagaceae;D_5__Flavitalea	0.901807	7.54358	1.01157	0.316038	0.414619	-5.74528
D_0__Bacteria;D_1__Verrucomicrobia;D_2__Verrucomicrobiae;D_3__Chthoniobacterales;D_4__Terrimicrobiaceae;D_5__Terrimicrobium	-1.26173	8.32139	-0.977393	0.332524	0.434256	-5.4657
D_0__Bacteria;D_1__Bacteroidetes;D_2__Bacteroidia;D_3__Chitinophagales;D_4__Chitinophagaceae;Other	1.23201	9.74989	0.965065	0.338608	0.440191	-5.47663
D_0__Bacteria;D_1__Proteobacteria;D_2__Alphaproteobacteria;Other;Other;Other	1.18519	9.05758	0.911083	0.366107	0.472057	-5.49264
D_0__Bacteria;D_1__Bacteroidetes;D_2__Bacteroidia;D_3__Sphingobacteriales;D_4__env.OPS 17;D_5__uncultured Bacteroidetes bacterium	-0.739823	7.48719	-0.910479	0.366422	0.472057	-5.87434
D_0__Bacteria;D_1__Actinobacteria;D_2__Actinobacteria;D_3__Propionibacteriales;D_4__Nocardioidaceae;D_5__Nocardioides	-0.83784	13.0547	-0.860842	0.392949	0.503961	-5.68843
D_0__Bacteria;D_1__Proteobacteria;D_2__Deltaproteobacteria;D_3__Oligoflexales;D_4__0319-6G20;Other	1.07258	8.58553	0.842113	0.403261	0.514878	-5.57767
D_0__Bacteria;D_1__Proteobacteria;D_2__Gammaproteobacteria;D_3__Betaproteobacteriales;D_4__Methylophilaceae;D_5__Methylophilus	-0.854649	11.1723	-0.821051	0.415054	0.52758	-5.78669
D_0__Bacteria;D_1__Firmicutes;D_2__Bacilli;D_3__Bacillales;D_4__Paenibacillaceae;D_5__Paenibacillus	0.981267	10.4227	0.810793	0.420873	0.532609	-5.61336
D_0__Bacteria;D_1__Proteobacteria;D_2__Alphaproteobacteria;D_3__Rhizobiales;D_4__Xanthobacteraceae;D_5__Rhodopseudomonas	-0.987285	7.96745	-0.804665	0.424372	0.534672	-5.79548
D_0__Bacteria;D_1__Verrucomicrobia;D_2__Verrucomicrobiae;D_3__Chthoniobacterales;D_4__Chthoniobacteraceae;D_5__Chthoniobacter	0.882389	8.36521	0.794664	0.430121	0.539538	-5.72619
D_0__Bacteria;D_1__Proteobacteria;D_2__Gammaproteobacteria;D_3__Legionellales;D_4__Legionellaceae;D_5__Legionella	-1.01241	9.75818	-0.784148	0.436215	0.544074	-5.62267
D_0__Bacteria;D_1__Proteobacteria;D_2__Gammaproteobacteria;D_3__Betaproteobacteriales;Other;Other	0.739956	12.9508	0.781871	0.437542	0.544074	-5.86155
D_0__Bacteria;D_1__Acidobacteria;D_2__Acidobacteriia;D_3__Solibacterales;D_4__Solibacteraceae (Subgroup 3);D_5__Bryobacter	0.773116	7.99442	0.752971	0.454581	0.562815	-5.74125
D_0__Bacteria;D_1__Verrucomicrobia;D_2__Verrucomicrobiae;D_3__Opitutales;D_4__Opitutaceae;D_5__IMCC26134	0.758313	9.58589	0.741495	0.461452	0.568859	-5.81696
D_0__Bacteria;D_1__Bacteroidetes;D_2__Bacteroidia;Other;Other;Other	-0.920766	8.599	-0.733817	0.466082	0.572101	-5.62285
D_0__Bacteria;D_1__Proteobacteria;D_2__Alphaproteobacteria;D_3__Rhizobiales;D_4__Beijerinckiaceae;D_5__Methylobacterium	-0.63664	7.16475	-0.727671	0.469808	0.574209	-6.02689
D_0__Bacteria;D_1__Actinobacteria;D_2__Actinobacteria;D_3__Micrococcales;D_4__Micrococcaceae;Other	0.758951	7.89996	0.691431	0.492115	0.596376	-5.65653
D_0__Bacteria;D_1__Proteobacteria;D_2__Alphaproteobacteria;D_3__Rhodobacterales;D_4__Rhodobacteraceae;D_5__Paracoccus	0.896419	10.3326	0.69226	0.491598	0.596376	-5.71488
D_0__Bacteria;D_1__Actinobacteria;D_2__Thermoleophilia;D_3__Solirubrobacterales;D_4__67-14;Other	-0.750967	7.35544	-0.682186	0.497897	0.600838	-5.84286
D_0__Bacteria;D_1__Proteobacteria;D_2__Alphaproteobacteria;D_3__Rhizobiales;D_4__Rhizobiaceae;D_5__Ochrobactrum	-0.6336	12.6816	-0.65739	0.513589	0.61717	-5.68046
D_0__Bacteria;D_1__Actinobacteria;D_2__Actinobacteria;D_3__Micrococcales;D_4__Microbacteriaceae;D_5__Microbacterium	0.898157	9.67215	0.640189	0.524627	0.625181	-5.77528
D_0__Bacteria;D_1__Proteobacteria;D_2__Gammaproteobacteria;D_3__Cellvibrionales;D_4__Cellvibrionaceae;D_5__Cellvibrio	0.605623	10.8657	0.642958	0.522841	0.625181	-5.91239
D_0__Bacteria;D_1__Firmicutes;D_2__Bacilli;D_3__Bacillales;D_4__Planococcaceae;Other	0.78026	12.0592	0.598664	0.55178	0.65481	-5.76091
D_0__Bacteria;D_1__Bacteroidetes;D_2__Bacteroidia;D_3__Flavobacteriales;D_4__Crocinitomicaceae;D_5__Fluviicola	-0.589285	10.5326	-0.556895	0.57979	0.685206	-5.88576
D_0__Bacteria;D_1__Proteobacteria;D_2__Gammaproteobacteria;D_3__Betaproteobacteriales;D_4__TRA3-20;Other	-0.607936	8.60048	-0.544816	0.588016	0.689231	-5.73182
D_0__Bacteria;D_1__Proteobacteria;D_2__Alphaproteobacteria;D_3__Sneathiellales;D_4__Sneathiellaceae;D_5__Ferrovibrio	0.603383	8.088	0.547408	0.586245	0.689231	-5.75051
D_0__Bacteria;D_1__Bacteroidetes;D_2__Ignavibacteria;D_3__SJA-28;D_4__uncultured Ignavibacterium sp.;D_5__uncultured Ignavibacterium sp.	0.55245	8.0242	0.524386	0.602053	0.702805	-5.95407
D_0__Bacteria;D_1__Actinobacteria;D_2__Actinobacteria;D_3__Corynebacteriales;D_4__Nocardiaceae;D_5__Rhodococcus	-0.410491	13.6643	-0.509666	0.612263	0.711818	-5.84238
D_0__Bacteria;D_1__Proteobacteria;D_2__Gammaproteobacteria;D_3__Betaproteobacteriales;D_4__Rhodocyclaceae;D_5__Candidatus Accumulibacter	0.572575	12.2725	0.503994	0.616217	0.713515	-5.86158
D_0__Bacteria;D_1__Proteobacteria;D_2__Gammaproteobacteria;D_3__Diplorickettsiales;D_4__Diplorickettsiaceae;D_5__Aquicella	0.578546	8.8468	0.494218	0.62306	0.718529	-5.75275
D_0__Bacteria;D_1__Actinobacteria;D_2__Acidimicrobiia;D_3__Microtrichales;D_4__Iamiaceae;D_5__Iamia	-0.480426	8.01614	-0.460649	0.646811	0.742924	-6.02472
D_0__Bacteria;D_1__Proteobacteria;D_2__Alphaproteobacteria;D_3__Rhizobiales;D_4__Xanthobacteraceae;D_5__Pseudolabrys	-0.577674	9.94346	-0.397495	0.692494	0.792213	-5.80281
D_0__Bacteria;D_1__Bacteroidetes;D_2__Bacteroidia;D_3__Sphingobacteriales;D_4__Sphingobacteriaceae;D_5__Pedobacter	0.405566	10.9358	0.376541	0.707919	0.806633	-6.04969
D_0__Bacteria;D_1__Planctomycetes;D_2__Planctomycetacia;D_3__Planctomycetales;D_4__Rubinisphaeraceae;D_5__SH-PL14	0.437256	10.5548	0.341811	0.733756	0.832755	-5.85241
D_0__Bacteria;D_1__Planctomycetes;D_2__Planctomycetacia;D_3__Gemmatales;D_4__Gemmataceae;D_5__Gemmata	-0.338237	8.73156	-0.24445	0.807764	0.913125	-5.8411
D_0__Bacteria;D_1__Chloroflexi;D_2__Anaerolineae;D_3__SBR1031;D_4__A4b;D_5__uncultured sludge bacterium S14	-0.256979	7.93682	-0.23324	0.816415	0.91927	-6.13527
D_0__Bacteria;D_1__Proteobacteria;Other;Other;Other;Other	0.25526	8.6597	0.227811	0.820612	0.920373	-5.96948
D_0__Bacteria;D_1__Proteobacteria;D_2__Deltaproteobacteria;D_3__Oligoflexales;D_4__Oligoflexaceae;D_5__Oligoflexus	-0.211793	9.47356	-0.203396	0.839553	0.934289	-5.96228
D_0__Bacteria;D_1__Verrucomicrobia;D_2__Verrucomicrobiae;D_3__Opitutales;D_4__Opitutaceae;D_5__Cephaloticoccus	0.21636	8.32	0.206679	0.837001	0.934289	-6.17392
D_0__Bacteria;D_1__Proteobacteria;D_2__Gammaproteobacteria;D_3__Pseudomonadales;D_4__Pseudomonadaceae;D_5__Pseudomonas	-0.12638	14.7695	-0.194131	0.846767	0.938664	-6.14544
D_0__Bacteria;D_1__Planctomycetes;D_2__Planctomycetacia;D_3__Planctomycetales;D_4__uncultured;D_5__metagenome	-0.20271	8.7875	-0.174066	0.862433	0.95234	-5.84959
D_0__Bacteria;D_1__Bacteroidetes;D_2__Bacteroidia;D_3__Chitinophagales;D_4__Chitinophagaceae;D_5__Taibaiella	0.218151	8.73911	0.165882	0.868839	0.955723	-5.85053
D_0__Bacteria;D_1__Bacteroidetes;D_2__Bacteroidia;D_3__Sphingobacteriales;D_4__Sphingobacteriaceae;D_5__Solitalea	0.184264	7.94004	0.156419	0.876258	0.960191	-5.85509
D_0__Bacteria;D_1__Proteobacteria;D_2__Gammaproteobacteria;D_3__Salinisphaerales;D_4__Solimonadaceae;Other	-0.108875	7.82795	-0.150328	0.881039	0.961745	-6.23295
D_0__Bacteria;D_1__Proteobacteria;D_2__Gammaproteobacteria;D_3__Xanthomonadales;D_4__Xanthomonadaceae;D_5__Thermomonas	0.108195	9.80869	0.114945	0.908894	0.988379	-6.1496
D_0__Bacteria;D_1__Proteobacteria;D_2__Deltaproteobacteria;D_3__Bdellovibrionales;D_4__Bdellovibrionaceae;D_5__Bdellovibrio	-0.101429	9.27488	-0.0875466	0.930545	0.999197	-5.88657
D_0__Bacteria;D_1__Proteobacteria;D_2__Gammaproteobacteria;D_3__Pseudomonadales;D_4__Moraxellaceae;D_5__Acinetobacter	0.0139449	11.32	0.0145752	0.988422	0.999197	-6.0553
D_0__Bacteria;D_1__Bacteroidetes;D_2__Bacteroidia;D_3__Cytophagales;D_4__Spirosomaceae;D_5__Dyadobacter	0.0249625	9.93526	0.0232551	0.981528	0.999197	-6.14346
D_0__Bacteria;D_1__Proteobacteria;D_2__Alphaproteobacteria;D_3__Rhizobiales;D_4__Rhizobiaceae;D_5__Allorhizobium-Neorhizobium-Pararhizobium-Rhizobium	-0.0331283	11.5735	-0.0304867	0.975786	0.999197	-6.1483
D_0__Bacteria;D_1__Verrucomicrobia;D_2__Verrucomicrobiae;D_3__Pedosphaerales;D_4__Pedosphaeraceae;D_5__bacterium Ellin516	0.000882647	7.11888	0.00149325	0.998814	0.999197	-6.29163
D_0__Bacteria;D_1__Proteobacteria;D_2__Alphaproteobacteria;D_3__Rhizobiales;D_4__Beijerinckiaceae;D_5__Methylocystis	0.000882647	7.4499	0.00148425	0.998821	0.999197	-6.29163
D_0__Bacteria;D_1__Bacteroidetes;D_2__Bacteroidia;D_3__Flavobacteriales;D_4__Weeksellaceae;D_5__Cloacibacterium	0.000882647	7.02645	0.00145681	0.998843	0.999197	-6.29163
D_0__Bacteria;D_1__Chloroflexi;D_2__KD4-96;D_3__uncultured Anaerolineaceae bacterium;D_4__uncultured Anaerolineaceae bacterium;D_5__uncultured Anaerolineaceae bacterium	0.000882647	7.07298	0.0013971	0.99889	0.999197	-6.29163
D_0__Bacteria;D_1__FBP;D_2__bacterium LY17;D_3__bacterium LY17;D_4__bacterium LY17;D_5__bacterium LY17	0.000882647	7.20444	0.0013466	0.99893	0.999197	-6.29163
D_0__Bacteria;D_1__Actinobacteria;Other;Other;Other;Other	0.000882647	7.53796	0.00127298	0.998989	0.999197	-6.29163
D_0__Bacteria;D_1__Bacteroidetes;D_2__Bacteroidia;D_3__Bacteroidales;D_4__Paludibacteraceae;D_5__Paludibacter	0.000882647	6.99301	0.00126552	0.998995	0.999197	-6.29163
D_0__Bacteria;D_1__Proteobacteria;D_2__Alphaproteobacteria;D_3__Sphingomonadales;D_4__Sphingomonadaceae;D_5__Porphyrobacter	0.000882647	7.3029	0.00125038	0.999007	0.999197	-6.29163
D_0__Bacteria;D_1__Bacteroidetes;D_2__Bacteroidia;D_3__Chitinophagales;D_4__Chitinophagaceae;D_5__UTBCD1	0.000882647	6.98301	0.00122888	0.999024	0.999197	-6.29163
D_0__Bacteria;D_1__Firmicutes;D_2__Clostridia;D_3__Clostridiales;D_4__Ruminococcaceae;D_5__Sporobacter	0.000882647	7.29651	0.00117577	0.999066	0.999197	-6.29163
D_0__Bacteria;D_1__Proteobacteria;D_2__Gammaproteobacteria;D_3__Xanthomonadales;D_4__Rhodanobacteraceae;D_5__Luteibacter	0.000882647	7.46429	0.00117181	0.999069	0.999197	-6.29163
D_0__Bacteria;D_1__Bacteroidetes;D_2__Ignavibacteria;D_3__SJA-28;D_4__uncultured Bacteroidetes bacterium;D_5__uncultured Bacteroidetes bacterium	0.000882647	7.25489	0.0011595	0.999079	0.999197	-6.29163
D_0__Bacteria;D_1__Firmicutes;D_2__Clostridia;D_3__Clostridiales;D_4__Ruminococcaceae;Other	0.000882647	7.13609	0.00112349	0.999108	0.999197	-6.29163
D_0__Bacteria;D_1__Actinobacteria;D_2__Actinobacteria;D_3__Frankiales;D_4__uncultured;D_5__uncultured Pseudonocardiaceae bacterium	0.000882647	7.47014	0.00111752	0.999112	0.999197	-6.29163
D_0__Bacteria;D_1__Bacteroidetes;D_2__Bacteroidia;D_3__Chitinophagales;D_4__Chitinophagaceae;D_5__Flavisolibacter	0.000882647	7.67857	0.00108454	0.999138	0.999197	-6.29163
D_0__Bacteria;D_1__Bacteroidetes;D_2__Bacteroidia;D_3__Chitinophagales;D_4__Chitinophagaceae;D_5__Arachidicoccus	0.000882647	7.86743	0.00106054	0.999158	0.999197	-6.29163
D_0__Bacteria;D_1__Proteobacteria;D_2__Gammaproteobacteria;D_3__Betaproteobacteriales;D_4__Burkholderiaceae;D_5__Ralstonia	0.000882647	7.23372	0.0010361	0.999177	0.999197	-6.29163
D_0__Bacteria;D_1__Bacteroidetes;D_2__Bacteroidia;D_3__Cytophagales;D_4__Hymenobacteraceae;D_5__Hymenobacter	0.000882647	7.77347	0.00102278	0.999188	0.999197	-6.29163
D_0__Bacteria;D_1__Actinobacteria;D_2__Actinobacteria;D_3__Frankiales;D_4__Geodermatophilaceae;D_5__Blastococcus	0.000882647	7.03161	0.00101054	0.999197	0.999197	-6.29163

## Sheet: TAB S7.
Table S7: Statistical values and absolute abundance of the bacterial taxa between endosphere of plant grown in peat substrate (Plant_T1_Endo) versus endosphere of seeds (Seeds_T0). The degree of differential abundance is represented by log2 fold change (logFC).
Taxa	logFC	AveExpr	t	P.Value	adj.P.Val	B
D_0__Bacteria;D_1__Proteobacteria;D_2__Gammaproteobacteria;D_3__Cellvibrionales;D_4__Cellvibrionaceae;D_5__Cellvibrio	4.5232	10.8657	4.37714	5.22237e-05	0.00785918	1.79168
D_0__Bacteria;D_1__Proteobacteria;D_2__Alphaproteobacteria;D_3__Rhizobiales;D_4__Rhizobiaceae;Other	5.68912	10.8237	4.36222	5.49593e-05	0.00785918	1.75742
D_0__Bacteria;D_1__Proteobacteria;D_2__Alphaproteobacteria;D_3__Caulobacterales;D_4__Caulobacteraceae;D_5__Asticcacaulis	4.26061	10.5449	3.91008	0.000248862	0.0237249	0.420994
D_0__Bacteria;D_1__Proteobacteria;D_2__Alphaproteobacteria;D_3__Rhodobacterales;D_4__Rhodobacteraceae;Other	3.61091	8.94702	3.5554	0.000769416	0.0550133	-0.564674
D_0__Bacteria;D_1__Chloroflexi;D_2__Chloroflexia;D_3__Chloroflexales;D_4__Herpetosiphonaceae;D_5__Herpetosiphon	3.18235	7.49455	3.44438	0.00108304	0.0610275	-0.8687
D_0__Bacteria;D_1__Proteobacteria;D_2__Alphaproteobacteria;D_3__Caulobacterales;D_4__Caulobacteraceae;D_5__Brevundimonas	-4.0989	9.29937	-3.34605	0.00145897	0.0610275	-1.11598
D_0__Bacteria;D_1__Proteobacteria;D_2__Gammaproteobacteria;D_3__Xanthomonadales;D_4__Rhodanobacteraceae;D_5__Rhodanobacter	2.81285	11.972	3.26434	0.00186221	0.0610275	-1.33666
D_0__Bacteria;D_1__Verrucomicrobia;D_2__Verrucomicrobiae;D_3__Opitutales;D_4__Opitutaceae;D_5__Lacunisphaera	4.01509	10.7008	3.25579	0.00190997	0.0610275	-1.35092
D_0__Bacteria;D_1__FBP;D_2__bacterium LY17;D_3__bacterium LY17;D_4__bacterium LY17;D_5__bacterium LY17	-2.74471	7.20444	-3.25394	0.00192044	0.0610275	-1.36076
D_0__Bacteria;D_1__Proteobacteria;D_2__Alphaproteobacteria;D_3__Sphingomonadales;D_4__Sphingomonadaceae;D_5__Novosphingobium	4.185	9.02963	3.1181	0.00285773	0.0817312	-1.69385
D_0__Bacteria;D_1__Verrucomicrobia;D_2__Verrucomicrobiae;D_3__Chthoniobacterales;D_4__Chthoniobacteraceae;D_5__Chthoniobacter	3.23513	8.36521	3.04976	0.00347767	0.0904193	-1.88029
D_0__Bacteria;D_1__Actinobacteria;D_2__Actinobacteria;D_3__Frankiales;D_4__Geodermatophilaceae;D_5__Blastococcus	-3.29316	7.03161	-2.86832	0.00578492	0.124371	-2.30057
D_0__Bacteria;D_1__Bacteroidetes;D_2__Bacteroidia;D_3__Sphingobacteriales;D_4__Sphingobacteriaceae;D_5__Pedobacter	3.42208	10.9358	2.83529	0.00633402	0.124371	-2.36973
D_0__Bacteria;D_1__Proteobacteria;D_2__Gammaproteobacteria;D_3__Enterobacteriales;D_4__Enterobacteriaceae;D_5__Enterobacter	3.45979	11.8039	2.83079	0.00641242	0.124371	-2.37922
D_0__Bacteria;D_1__Bacteroidetes;D_2__Bacteroidia;D_3__Sphingobacteriales;D_4__env.OPS 17;D_5__uncultured Alistipes sp.	2.34673	8.39419	2.82453	0.00652294	0.124371	-2.4643
D_0__Bacteria;D_1__Planctomycetes;D_2__Planctomycetacia;D_3__Planctomycetales;D_4__Schlesneriaceae;D_5__Schlesneria	2.46815	8.59032	2.77926	0.00737663	0.131857	-2.56974
D_0__Bacteria;D_1__Proteobacteria;D_2__Alphaproteobacteria;D_3__Sphingomonadales;D_4__Sphingomonadaceae;D_5__Sphingobium	2.6063	10.4482	2.7234	0.0085714	0.144201	-2.68642
D_0__Bacteria;D_1__Patescibacteria;D_2__Berkelbacteria;D_3__metagenome;D_4__metagenome;D_5__metagenome	2.50322	7.64148	2.68811	0.00941503	0.149594	-2.77383
D_0__Bacteria;D_1__Proteobacteria;D_2__Gammaproteobacteria;D_3__Diplorickettsiales;D_4__Diplorickettsiaceae;D_5__uncultured	2.82971	8.73394	2.63163	0.010925	0.164449	-2.87307
D_0__Bacteria;D_1__Proteobacteria;D_2__Gammaproteobacteria;D_3__Betaproteobacteriales;D_4__Rhodocyclaceae;D_5__Candidatus Accumulibacter	3.10384	12.2725	2.58853	0.0122219	0.174774	-2.887
D_0__Bacteria;D_1__Proteobacteria;D_2__Alphaproteobacteria;D_3__Reyranellales;D_4__Reyranellaceae;D_5__Reyranella	2.6559	9.24024	2.56515	0.0129831	0.176818	-3.0305
D_0__Bacteria;D_1__Bacteroidetes;D_2__Bacteroidia;D_3__Cytophagales;D_4__Microscillaceae;D_5__uncultured	2.32224	10.3898	2.48805	0.0158064	0.196681	-3.2206
D_0__Bacteria;D_1__Planctomycetes;D_2__Planctomycetacia;D_3__Pirellulales;D_4__Pirellulaceae;D_5__uncultured	2.80722	10.2625	2.44449	0.0176368	0.196681	-3.27516
D_0__Bacteria;D_1__Proteobacteria;D_2__Gammaproteobacteria;D_3__Betaproteobacteriales;D_4__TRA3-20;Other	1.92453	8.60048	2.47855	0.0161905	0.196681	-3.27797
D_0__Bacteria;D_1__Proteobacteria;Other;Other;Other;Other	2.33681	8.6597	2.45025	0.0173842	0.196681	-3.29481
D_0__Bacteria;D_1__Proteobacteria;D_2__Gammaproteobacteria;D_3__Betaproteobacteriales;D_4__Nitrosomonadaceae;D_5__IS-44	2.46601	8.10295	2.43901	0.0178801	0.196681	-3.3187
D_0__Bacteria;D_1__Bacteroidetes;D_2__Bacteroidia;D_3__Chitinophagales;D_4__Chitinophagaceae;D_5__Arachidicoccus	-2.68783	7.86743	-2.37079	0.021171	0.224256	-3.36872
D_0__Bacteria;D_1__Firmicutes;D_2__Bacilli;D_3__Bacillales;D_4__Paenibacillaceae;D_5__Paenibacillus	-2.37622	10.4227	-2.34922	0.0223189	0.227972	-3.46828
D_0__Bacteria;D_1__Bacteroidetes;D_2__Bacteroidia;D_3__Chitinophagales;D_4__Chitinophagaceae;D_5__Ferruginibacter	1.95181	8.20597	2.28463	0.026095	0.251545	-3.64551
D_0__Bacteria;D_1__Proteobacteria;D_2__Deltaproteobacteria;D_3__Myxococcales;D_4__BIrii41;D_5__uncultured Sorangiineae bacterium	2.45679	7.80185	2.27006	0.0270218	0.251545	-3.6636
D_0__Bacteria;D_1__Proteobacteria;D_2__Gammaproteobacteria;D_3__uncultured;D_4__metagenome;D_5__metagenome	2.01833	7.68103	2.2663	0.0272654	0.251545	-3.70279
D_0__Bacteria;D_1__Proteobacteria;D_2__Alphaproteobacteria;Other;Other;Other	2.24286	9.05758	2.21485	0.030802	0.266951	-3.75021
D_0__Bacteria;D_1__Chloroflexi;D_2__Anaerolineae;D_3__Caldilineales;D_4__Caldilineaceae;D_5__uncultured	1.92362	9.39196	2.22318	0.0302033	0.266951	-3.79801
D_0__Bacteria;D_1__Verrucomicrobia;D_2__Verrucomicrobiae;D_3__Pedosphaerales;D_4__Pedosphaeraceae;D_5__uncultured Desulfovibrio sp.	2.52116	9.80143	2.16663	0.0344783	0.290023	-3.8612
D_0__Bacteria;D_1__Proteobacteria;D_2__Alphaproteobacteria;D_3__Sphingomonadales;D_4__Sphingomonadaceae;D_5__Sphingomonas	-2.65979	12.6043	-2.09638	0.0405198	0.316336	-3.84225
D_0__Bacteria;D_1__Actinobacteria;Other;Other;Other;Other	1.59997	7.53796	2.08485	0.0415955	0.316336	-4.05451
D_0__Bacteria;D_1__Proteobacteria;D_2__Deltaproteobacteria;D_3__Bdellovibrionales;D_4__Bdellovibrionaceae;D_5__Bdellovibrio	1.78922	9.27488	2.07053	0.0429651	0.316336	-4.0603
D_0__Bacteria;D_1__Planctomycetes;D_2__Planctomycetacia;D_3__Pirellulales;D_4__Pirellulaceae;D_5__Pir4 lineage	2.08598	10.0692	2.07537	0.0424973	0.316336	-4.06909
D_0__Bacteria;D_1__Actinobacteria;D_2__Acidimicrobiia;D_3__Microtrichales;D_4__Iamiaceae;D_5__Iamia	2.01833	8.01614	2.06876	0.0431367	0.316336	-4.08229
D_0__Bacteria;D_1__Actinobacteria;D_2__Actinobacteria;D_3__Frankiales;D_4__uncultured;D_5__uncultured Pseudonocardiaceae bacterium	2.03254	7.47014	2.00162	0.0501161	0.354753	-4.10048
D_0__Bacteria;D_1__Verrucomicrobia;D_2__Verrucomicrobiae;D_3__Opitutales;D_4__Opitutaceae;Other	1.83409	8.82471	1.99499	0.0508561	0.354753	-4.19325
D_0__Bacteria;D_1__Firmicutes;D_2__Bacilli;D_3__Bacillales;D_4__Planococcaceae;Other	-2.60816	12.0592	-1.96175	0.0547054	0.363854	-4.07568
D_0__Bacteria;D_1__Proteobacteria;D_2__Gammaproteobacteria;D_3__Betaproteobacteriales;D_4__Burkholderiaceae;D_5__Burkholderia-Caballeronia-Paraburkholderia	1.74036	9.26522	1.96364	0.0544794	0.363854	-4.25946
D_0__Bacteria;D_1__Verrucomicrobia;D_2__Verrucomicrobiae;D_3__Pedosphaerales;D_4__Pedosphaeraceae;D_5__bacterium Ellin517	1.7861	8.09451	1.93991	0.0573684	0.369443	-4.2916
D_0__Bacteria;D_1__Bacteroidetes;D_2__Bacteroidia;D_3__Cytophagales;D_4__Cytophagaceae;D_5__Cytophaga	1.87441	8.55056	1.93383	0.0581291	0.369443	-4.33116
D_0__Bacteria;D_1__Bacteroidetes;D_2__Bacteroidia;D_3__Cytophagales;D_4__Hymenobacteraceae;D_5__Hymenobacter	-2.206	7.77347	-1.91313	0.0607827	0.369869	-4.22719
D_0__Bacteria;D_1__Bacteroidetes;D_2__Bacteroidia;D_3__Chitinophagales;D_4__Chitinophagaceae;D_5__Chitinophaga	2.10246	8.13613	1.92209	0.0596216	0.369869	-4.24768
D_0__Bacteria;D_1__Proteobacteria;D_2__Gammaproteobacteria;D_3__Betaproteobacteriales;D_4__Methylophilaceae;Other	2.40384	9.63658	1.88622	0.0643878	0.383644	-4.31444
D_0__Bacteria;D_1__Proteobacteria;D_2__Gammaproteobacteria;D_3__Betaproteobacteriales;Other;Other	-2.28773	12.9508	-1.85796	0.0683673	0.399042	-4.24524
D_0__Bacteria;D_1__Bacteroidetes;D_2__Bacteroidia;D_3__Chitinophagales;D_4__Chitinophagaceae;D_5__Sediminibacterium	2.13051	8.85009	1.82716	0.0729378	0.409024	-4.44063
D_0__Bacteria;D_1__Bacteroidetes;D_2__Bacteroidia;D_3__Sphingobacteriales;D_4__env.OPS 17;D_5__uncultured bacterium	1.60285	7.5377	1.82982	0.0725334	0.409024	-4.5456
D_0__Bacteria;D_1__Planctomycetes;D_2__Planctomycetacia;D_3__Pirellulales;D_4__Pirellulaceae;D_5__Rhodopirellula	1.86404	8.31658	1.7958	0.0778517	0.428184	-4.47445
D_0__Bacteria;D_1__Bacteroidetes;D_2__Bacteroidia;Other;Other;Other	1.50769	8.599	1.78087	0.0802885	0.433255	-4.62754
D_0__Bacteria;D_1__Actinobacteria;D_2__Actinobacteria;D_3__Micrococcales;D_4__Microbacteriaceae;D_5__Leifsonia	2.23033	9.116	1.71174	0.0924066	0.489413	-4.51924
D_0__Bacteria;D_1__Proteobacteria;D_2__Gammaproteobacteria;D_3__Xanthomonadales;D_4__Rhodanobacteraceae;D_5__Dyella	2.15941	9.24885	1.66278	0.101873	0.52974	-4.52855
D_0__Bacteria;D_1__Planctomycetes;D_2__Planctomycetacia;D_3__Gemmatales;D_4__Gemmataceae;D_5__Gemmata	1.58243	8.73156	1.63658	0.107255	0.547766	-4.82074
D_0__Bacteria;D_1__Planctomycetes;D_2__Planctomycetacia;D_3__Pirellulales;D_4__Pirellulaceae;D_5__Pirellula	1.68774	8.98803	1.59454	0.116371	0.578863	-4.82579
D_0__Bacteria;D_1__Firmicutes;D_2__Bacilli;D_3__Bacillales;Other;Other	-1.6017	10.2063	-1.5837	0.118821	0.578863	-4.88291
D_0__Bacteria;D_1__Firmicutes;D_2__Clostridia;D_3__Clostridiales;D_4__Ruminococcaceae;D_5__Sporobacter	1.25182	7.29651	1.5811	0.119416	0.578863	-4.93171
D_0__Bacteria;D_1__Proteobacteria;D_2__Gammaproteobacteria;D_3__Legionellales;D_4__Legionellaceae;D_5__Legionella	1.50016	9.75818	1.56831	0.12237	0.583297	-4.91101
D_0__Bacteria;D_1__Proteobacteria;D_2__Alphaproteobacteria;D_3__Rhodobacterales;D_4__Rhodobacteraceae;D_5__Paracoccus	-1.91648	10.3326	-1.48013	0.14437	0.588617	-4.82329
D_0__Bacteria;D_1__Firmicutes;D_2__Bacilli;D_3__Bacillales;D_4__Bacillaceae;D_5__Bacillus	-1.27253	15.0536	-1.5238	0.133113	0.588617	-4.82413
D_0__Bacteria;D_1__Actinobacteria;D_2__Actinobacteria;D_3__Propionibacteriales;D_4__Propionibacteriaceae;D_5__Cutibacterium	-1.71587	8.60898	-1.40665	0.164987	0.588617	-4.86892
D_0__Bacteria;D_1__Bacteroidetes;D_2__Bacteroidia;D_3__Chitinophagales;D_4__Chitinophagaceae;D_5__Taibaiella	1.51368	8.73911	1.55356	0.125852	0.588617	-4.88984
D_0__Bacteria;D_1__Proteobacteria;D_2__Gammaproteobacteria;D_3__Salinisphaerales;D_4__Solimonadaceae;D_5__Alkanibacter	-1.40057	10.1667	-1.43244	0.157505	0.588617	-4.9022
D_0__Bacteria;D_1__Verrucomicrobia;D_2__Verrucomicrobiae;D_3__Pedosphaerales;D_4__Pedosphaeraceae;Other	-1.67801	10.9814	-1.46353	0.14884	0.588617	-4.91774
D_0__Bacteria;D_1__Proteobacteria;D_2__Alphaproteobacteria;D_3__Micropepsales;D_4__Micropepsaceae;Other	1.42281	9.01797	1.46464	0.148539	0.588617	-4.97549
D_0__Bacteria;D_1__Proteobacteria;D_2__Gammaproteobacteria;D_3__Salinisphaerales;D_4__Solimonadaceae;D_5__Panacagrimonas	1.5086	7.81642	1.50356	0.138243	0.588617	-4.98179
D_0__Bacteria;D_1__Actinobacteria;D_2__Actinobacteria;D_3__Corynebacteriales;D_4__Nocardiaceae;D_5__Rhodococcus	-0.991904	13.6643	-1.48065	0.144234	0.588617	-4.98701
D_0__Bacteria;D_1__Verrucomicrobia;D_2__Verrucomicrobiae;D_3__Verrucomicrobiales;D_4__Verrucomicrobiaceae;D_5__Prosthecobacter	1.08704	8.75578	1.5316	0.131178	0.588617	-5.00967
D_0__Bacteria;D_1__Planctomycetes;D_2__Phycisphaerae;D_3__Tepidisphaerales;D_4__WD2101 soil group;Other	1.89009	8.47827	1.35078	0.182128	0.588617	-5.02699
D_0__Bacteria;D_1__Fibrobacteres;D_2__Fibrobacteria;D_3__Fibrobacterales;D_4__Fibrobacteraceae;D_5__uncultured	1.02748	7.92118	1.49336	0.140884	0.588617	-5.06966
D_0__Bacteria;D_1__FBP;D_2__uncultured actinobacterium;D_3__uncultured actinobacterium;D_4__uncultured actinobacterium;D_5__uncultured actinobacterium	-1.16452	8.02866	-1.45583	0.150952	0.588617	-5.07644
D_0__Bacteria;D_1__Proteobacteria;D_2__Alphaproteobacteria;D_3__Rhizobiales;D_4__Beijerinckiaceae;D_5__Methylobacterium	-1.4775	7.16475	-1.3699	0.176116	0.588617	-5.08532
D_0__Bacteria;D_1__Bacteroidetes;D_2__Bacteroidia;D_3__Chitinophagales;D_4__Chitinophagaceae;D_5__Flavitalea	1.39396	7.54358	1.40682	0.164937	0.588617	-5.08599
D_0__Bacteria;D_1__Verrucomicrobia;D_2__Verrucomicrobiae;D_3__Pedosphaerales;D_4__Pedosphaeraceae;D_5__bacterium enrichment culture clone auto67_4W	-1.44821	9.05956	-1.3477	0.183113	0.588617	-5.10098
D_0__Bacteria;D_1__Bacteroidetes;D_2__Ignavibacteria;D_3__SJA-28;D_4__uncultured Ignavibacterium sp.;D_5__uncultured Ignavibacterium sp.	1.29464	8.0242	1.47281	0.14633	0.588617	-5.10268
D_0__Bacteria;D_1__Bacteroidetes;D_2__Bacteroidia;D_3__Chitinophagales;D_4__Chitinophagaceae;Other	1.29464	9.74989	1.46253	0.149115	0.588617	-5.11678
D_0__Bacteria;D_1__Actinobacteria;D_2__Actinobacteria;D_3__Pseudonocardiales;D_4__Pseudonocardiaceae;Other	1.16014	9.71475	1.437	0.156212	0.588617	-5.14341
D_0__Bacteria;D_1__Planctomycetes;D_2__vadinHA49;D_3__uncultured Planctomycetales bacterium;D_4__uncultured Planctomycetales bacterium;D_5__uncultured Planctomycetales bacterium	0.990905	7.27586	1.42533	0.15954	0.588617	-5.16532
D_0__Bacteria;D_1__Proteobacteria;D_2__Gammaproteobacteria;D_3__Betaproteobacteriales;D_4__Burkholderiaceae;D_5__Pandoraea	1.07014	7.82267	1.41633	0.162146	0.588617	-5.18715
D_0__Bacteria;D_1__Gemmatimonadetes;D_2__Gemmatimonadetes;D_3__Gemmatimonadales;D_4__Gemmatimonadaceae;D_5__uncultured	1.07318	8.21515	1.39316	0.169007	0.588617	-5.20944
D_0__Bacteria;D_1__Proteobacteria;D_2__Alphaproteobacteria;D_3__Acetobacterales;D_4__Acetobacteraceae;D_5__Granulibacter	1.07377	8.0942	1.37411	0.174811	0.588617	-5.22462
D_0__Bacteria;D_1__Proteobacteria;D_2__Gammaproteobacteria;D_3__Xanthomonadales;D_4__Xanthomonadaceae;D_5__Pseudoxanthomonas	0.983841	8.24643	1.37352	0.174994	0.588617	-5.24124
D_0__Bacteria;D_1__Proteobacteria;D_2__Alphaproteobacteria;D_3__Sphingomonadales;D_4__Sphingomonadaceae;D_5__Sphingopyxis	0.946759	8.19329	1.36922	0.176328	0.588617	-5.24236
D_0__Bacteria;D_1__Armatimonadetes;D_2__uncultured;D_3__metagenome;D_4__metagenome;D_5__metagenome	0.921084	7.85565	1.3675	0.176862	0.588617	-5.24658
D_0__Bacteria;D_1__Planctomycetes;D_2__Planctomycetacia;D_3__Planctomycetales;D_4__uncultured;D_5__metagenome	1.04422	8.7875	1.35338	0.181303	0.588617	-5.25426
D_0__Bacteria;D_1__Bacteroidetes;D_2__Bacteroidia;D_3__Cytophagales;D_4__Spirosomaceae;D_5__Emticicia	0.921084	7.9701	1.35653	0.180304	0.588617	-5.26061
D_0__Bacteria;D_1__Proteobacteria;D_2__Alphaproteobacteria;D_3__Sneathiellales;D_4__Sneathiellaceae;D_5__Ferrovibrio	1.00996	8.088	1.34752	0.183171	0.588617	-5.26492
D_0__Bacteria;D_1__Bacteroidetes;D_2__Bacteroidia;D_3__Chitinophagales;D_4__Chitinophagaceae;D_5__Flavisolibacter	1.12341	7.67857	1.3134	0.194334	0.59763	-5.29606
D_0__Bacteria;D_1__Acidobacteria;D_2__Acidobacteriia;D_3__Solibacterales;D_4__Solibacteraceae (Subgroup 3);D_5__Paludibaculum	0.946759	7.51534	1.32263	0.191265	0.59763	-5.30128
D_0__Bacteria;D_1__Bacteroidetes;D_2__Bacteroidia;D_3__Chitinophagales;D_4__Saprospiraceae;D_5__uncultured	1.07014	8.41683	1.32496	0.190497	0.59763	-5.30476
D_0__Bacteria;D_1__Bacteroidetes;D_2__Bacteroidia;D_3__Cytophagales;D_4__Spirosomaceae;D_5__uncultured	0.898418	8.14272	1.31601	0.193464	0.59763	-5.3211
D_0__Bacteria;D_1__Bacteroidetes;D_2__Bacteroidia;D_3__Flavobacteriales;D_4__Crocinitomicaceae;Other	1.02748	7.90581	1.29494	0.200588	0.600563	-5.32876
D_0__Bacteria;D_1__Verrucomicrobia;D_2__Verrucomicrobiae;D_3__Verrucomicrobiales;D_4__Rubritaleaceae;D_5__Luteolibacter	0.969954	8.55306	1.2929	0.201287	0.600563	-5.33596
D_0__Bacteria;D_1__Proteobacteria;D_2__Alphaproteobacteria;D_3__Caulobacterales;D_4__Caulobacteraceae;D_5__Phenylobacterium	0.969954	7.86086	1.2893	0.202526	0.600563	-5.34033
D_0__Bacteria;D_1__Proteobacteria;D_2__Gammaproteobacteria;D_3__Betaproteobacteriales;D_4__Burkholderiaceae;D_5__Duganella	1.13524	7.60073	1.28594	0.203688	0.600563	-5.3508
D_0__Bacteria;D_1__Proteobacteria;D_2__Alphaproteobacteria;D_3__Sphingomonadales;D_4__Sphingomonadaceae;D_5__Altererythrobacter	1.04912	8.72426	1.26535	0.210917	0.615534	-5.37109
D_0__Bacteria;D_1__Chloroflexi;D_2__Anaerolineae;D_3__Anaerolineales;D_4__Anaerolineaceae;D_5__uncultured	0.946759	9.06365	1.23612	0.221509	0.639914	-5.4056
D_0__Bacteria;D_1__FBP;D_2__metagenome;D_3__metagenome;D_4__metagenome;D_5__metagenome	0.892483	8.09808	1.22508	0.225609	0.645242	-5.42294
D_0__Bacteria;D_1__Proteobacteria;D_2__Alphaproteobacteria;D_3__Rhizobiales;D_4__Xanthobacteraceae;D_5__Rhodopseudomonas	1.39705	7.96745	1.17076	0.246589	0.692645	-5.3623
D_0__Bacteria;D_1__Acidobacteria;D_2__Subgroup 6;D_3__Acidobacteria bacterium SCN 69-37;D_4__Acidobacteria bacterium SCN 69-37;D_5__Acidobacteria bacterium SCN 69-37	1.08704	8.70108	1.16891	0.247326	0.692645	-5.46882
D_0__Bacteria;D_1__Proteobacteria;D_2__Gammaproteobacteria;D_3__Diplorickettsiales;D_4__Diplorickettsiaceae;D_5__Aquicella	0.892483	8.8468	1.16362	0.249449	0.692645	-5.49242
D_0__Bacteria;D_1__Proteobacteria;D_2__Alphaproteobacteria;D_3__Rhizobiales;D_4__Rhizobiaceae;D_5__Allorhizobium-Neorhizobium-Pararhizobium-Rhizobium	1.66454	11.5735	1.14552	0.256804	0.692886	-5.16204
D_0__Bacteria;D_1__Planctomycetes;D_2__Planctomycetacia;D_3__Planctomycetales;D_4__Rubinisphaeraceae;D_5__Planctomicrobium	0.990905	8.03269	1.14675	0.256297	0.692886	-5.50266
D_0__Bacteria;D_1__Proteobacteria;D_2__Deltaproteobacteria;D_3__Myxococcales;D_4__Blfdi19;D_5__uncultured prokaryote	0.821015	7.51524	1.14585	0.256667	0.692886	-5.51623
D_0__Bacteria;D_1__Chloroflexi;D_2__Anaerolineae;D_3__SBR1031;D_4__A4b;D_5__uncultured bacterium	0.860652	8.77319	1.12858	0.263824	0.705174	-5.53249
D_0__Bacteria;D_1__Actinobacteria;D_2__Actinobacteria;D_3__Propionibacteriales;D_4__Nocardioidaceae;D_5__Nocardioides	-1.22889	13.0547	-1.118	0.26828	0.710445	-5.23534
D_0__Archaea;D_1__Nanoarchaeaeota;D_2__Woesearchaeia;D_3__uncultured euryarchaeote;D_4__uncultured euryarchaeote;D_5__uncultured euryarchaeote	0.767726	7.60093	1.10007	0.275948	0.724047	-5.56802
D_0__Bacteria;D_1__Actinobacteria;D_2__Actinobacteria;D_3__Micrococcales;D_4__Micrococcaceae;D_5__Arthrobacter	1.45518	11.6259	1.07301	0.287808	0.748302	-5.22576
D_0__Bacteria;D_1__Bacteroidetes;D_2__Bacteroidia;D_3__Sphingobacteriales;D_4__env.OPS 17;Other	-1.39011	10.0343	-1.05223	0.297155	0.765644	-5.32577
D_0__Bacteria;D_1__Proteobacteria;D_2__Alphaproteobacteria;D_3__Micropepsales;D_4__Micropepsaceae;D_5__uncultured	-1.24397	10.115	-1.03949	0.302985	0.773695	-5.31932
D_0__Bacteria;D_1__Proteobacteria;D_2__Gammaproteobacteria;D_3__Betaproteobacteriales;D_4__Methylophilaceae;D_5__Methylophilus	1.35741	11.1723	1.02984	0.307457	0.778166	-5.28715
D_0__Bacteria;D_1__Proteobacteria;D_2__Gammaproteobacteria;D_3__Pseudomonadales;D_4__Moraxellaceae;D_5__Enhydrobacter	-1.22131	10.7259	-1.00455	0.319378	0.787988	-5.36312
D_0__Bacteria;D_1__Firmicutes;D_2__Bacilli;D_3__Bacillales;D_4__Alicyclobacillaceae;D_5__Alicyclobacillus	1.02519	8.3854	0.992613	0.325114	0.787988	-5.51883
D_0__Bacteria;D_1__Verrucomicrobia;D_2__Verrucomicrobiae;D_3__Verrucomicrobiales;D_4__Verrucomicrobiaceae;D_5__uncultured	0.901962	7.98923	0.994885	0.324017	0.787988	-5.58454
D_0__Bacteria;D_1__Actinobacteria;D_2__Actinobacteria;D_3__Micrococcales;D_4__Micrococcaceae;Other	-0.739982	7.89996	-0.998826	0.32212	0.787988	-5.64781
D_0__Bacteria;D_1__Proteobacteria;D_2__Alphaproteobacteria;D_3__Rhizobiales;D_4__Kaistiaceae;D_5__Kaistia	-0.721523	7.28566	-0.994017	0.324436	0.787988	-5.66108
D_0__Bacteria;D_1__Gemmatimonadetes;D_2__Gemmatimonadetes;D_3__Gemmatimonadales;D_4__Gemmatimonadaceae;D_5__Gemmatimonas	-0.705328	8.19967	-0.97171	0.33532	0.805894	-5.68001
D_0__Bacteria;D_1__Bacteroidetes;D_2__Bacteroidia;D_3__Flavobacteriales;D_4__Weeksellaceae;D_5__Chryseobacterium	-0.991977	12.0238	-0.926632	0.358043	0.814996	-5.42037
D_0__Bacteria;D_1__Proteobacteria;D_2__Gammaproteobacteria;D_3__Xanthomonadales;D_4__Xanthomonadaceae;D_5__Stenotrophomonas	-1.10065	10.7572	-0.77625	0.440826	0.814996	-5.48059
D_0__Bacteria;D_1__Proteobacteria;D_2__Gammaproteobacteria;D_3__Xanthomonadales;D_4__Xanthomonadaceae;D_5__Luteimonas	-1.0944	10.4826	-0.741719	0.461317	0.814996	-5.50053
D_0__Bacteria;D_1__Deinococcus-Thermus;D_2__Deinococci;D_3__Deinococcales;D_4__Deinococcaceae;D_5__Deinococcus	-0.868781	10.3931	-0.7951	0.429869	0.814996	-5.52854
D_0__Bacteria;D_1__Actinobacteria;D_2__Actinobacteria;D_3__Micrococcales;D_4__Dermacoccaceae;D_5__Flexivirga	-0.789878	9.5968	-0.734759	0.465513	0.814996	-5.54347
D_0__Bacteria;D_1__Proteobacteria;D_2__Gammaproteobacteria;D_3__Oceanospirillales;D_4__Halomonadaceae;D_5__Candidatus Portiera	-0.750467	11.1414	-0.708472	0.481553	0.814996	-5.59546
D_0__Bacteria;D_1__Proteobacteria;D_2__Gammaproteobacteria;D_3__Betaproteobacteriales;D_4__Burkholderiaceae;Other	0.808422	11.0775	0.601991	0.549578	0.814996	-5.60929
D_0__Bacteria;D_1__Bacteroidetes;D_2__Bacteroidia;D_3__Sphingobacteriales;D_4__Sphingobacteriaceae;D_5__Mucilaginibacter	-0.617629	10.6232	-0.511278	0.611141	0.814996	-5.62916
D_0__Bacteria;D_1__Proteobacteria;D_2__Gammaproteobacteria;D_3__Pseudomonadales;D_4__Moraxellaceae;D_5__Acinetobacter	-0.476224	11.32	-0.403378	0.688187	0.814996	-5.66645
D_0__Bacteria;D_1__Proteobacteria;D_2__Alphaproteobacteria;D_3__Rhizobiales;D_4__Xanthobacteraceae;Other	0.667523	12.4874	0.624997	0.534479	0.814996	-5.66722
D_0__Bacteria;D_1__Bacteroidetes;D_2__Bacteroidia;D_3__Sphingobacteriales;D_4__Sphingobacteriaceae;D_5__Sphingobacterium	0.870237	7.92513	0.887235	0.378699	0.814996	-5.67871
D_0__Bacteria;D_1__Proteobacteria;D_2__Gammaproteobacteria;D_3__Betaproteobacteriales;D_4__Burkholderiaceae;D_5__Ralstonia	-0.812651	7.23372	-0.776248	0.440827	0.814996	-5.68589
D_0__Bacteria;D_1__Actinobacteria;D_2__Actinobacteria;D_3__Corynebacteriales;D_4__Mycobacteriaceae;D_5__Mycobacterium	-0.437381	11.9763	-0.391995	0.696531	0.814996	-5.70484
D_0__Bacteria;D_1__Firmicutes;D_2__Bacilli;D_3__Bacillales;D_4__Alicyclobacillaceae;D_5__Tumebacillus	-0.960775	9.42141	-0.92896	0.356846	0.814996	-5.71204
D_0__Bacteria;D_1__Chloroflexi;D_2__Anaerolineae;D_3__SBR1031;D_4__A4b;D_5__uncultured sludge bacterium S14	0.921084	7.93682	0.930122	0.356249	0.814996	-5.7226
D_0__Bacteria;D_1__Firmicutes;D_2__Clostridia;D_3__Clostridiales;D_4__Ruminococcaceae;Other	0.734103	7.13609	0.921807	0.360533	0.814996	-5.74356
D_0__Bacteria;D_1__Proteobacteria;D_2__Gammaproteobacteria;D_3__Betaproteobacteriales;D_4__Burkholderiaceae;D_5__Massilia	-0.412899	13.1596	-0.491636	0.624874	0.814996	-5.755
D_0__Bacteria;D_1__Firmicutes;D_2__Bacilli;D_3__Lactobacillales;D_4__Streptococcaceae;D_5__Streptococcus	-0.421376	9.56452	-0.279601	0.780801	0.814996	-5.76493
D_0__Bacteria;D_1__Proteobacteria;D_2__Alphaproteobacteria;D_3__Rhizobiales;D_4__Devosiaceae;D_5__Devosia	-0.405007	12.9551	-0.281452	0.779387	0.814996	-5.78012
D_0__Bacteria;D_1__Proteobacteria;D_2__Alphaproteobacteria;D_3__Rhizobiales;D_4__Rhizobiaceae;D_5__Ochrobactrum	-0.466679	12.6816	-0.6001	0.550829	0.814996	-5.79065
D_0__Bacteria;D_1__Proteobacteria;D_2__Gammaproteobacteria;D_3__Pseudomonadales;D_4__Pseudomonadaceae;D_5__Pseudomonas	0.228533	14.7695	0.293096	0.770518	0.814996	-5.83138
D_0__Bacteria;D_1__Bacteroidetes;D_2__Bacteroidia;D_3__Cytophagales;D_4__Spirosomaceae;D_5__Dyadobacter	0.503581	9.93526	0.430887	0.668184	0.814996	-5.85272
D_0__Bacteria;D_1__Verrucomicrobia;D_2__Verrucomicrobiae;D_3__Pedosphaerales;D_4__Pedosphaeraceae;D_5__bacterium enrichment culture clone heteroA59_4W	-0.614829	8.29224	-0.743912	0.46	0.814996	-5.87132
D_0__Bacteria;D_1__Chloroflexi;D_2__Ktedonobacteria;D_3__C0119;D_4__uncultured Chloroflexi bacterium;D_5__uncultured Chloroflexi bacterium	0.409302	8.45964	0.422326	0.674384	0.814996	-5.88744
D_0__Bacteria;D_1__Bacteroidetes;D_2__Bacteroidia;D_3__Chitinophagales;D_4__Chitinophagaceae;D_5__Terrimonas	0.658678	8.88501	0.641265	0.523933	0.814996	-5.90293
D_0__Bacteria;D_1__Proteobacteria;D_2__Alphaproteobacteria;D_3__Parvibaculales;D_4__Parvibaculaceae;D_5__Parvibaculum	-0.545866	7.54876	-0.701777	0.485688	0.814996	-5.91105
D_0__Bacteria;D_1__Proteobacteria;D_2__Alphaproteobacteria;D_3__Rhizobiales;D_4__Hyphomicrobiaceae;D_5__Pedomicrobium	-0.614032	8.06044	-0.696702	0.488834	0.814996	-5.91146
D_0__Bacteria;D_1__Acidobacteria;D_2__Acidobacteriia;D_3__Acidobacteriales;D_4__Acidobacteriaceae (Subgroup 1);D_5__Granulicella	-0.45759	7.99501	-0.540423	0.591021	0.814996	-5.91243
D_0__Bacteria;D_1__Bacteroidetes;D_2__Bacteroidia;D_3__Sphingobacteriales;D_4__env.OPS 17;D_5__uncultured Bacteroidetes bacterium	0.288093	7.48719	0.290063	0.772826	0.814996	-5.92366
D_0__Bacteria;D_1__Proteobacteria;D_2__Gammaproteobacteria;D_3__Betaproteobacteriales;D_4__Burkholderiaceae;D_5__Achromobacter	-0.614829	7.64318	-0.658084	0.513146	0.814996	-5.92923
D_0__Bacteria;D_1__Bacteroidetes;D_2__Bacteroidia;D_3__Flavobacteriales;D_4__Crocinitomicaceae;D_5__Fluviicola	-0.375329	10.5326	-0.402285	0.688986	0.814996	-5.95278
D_0__Bacteria;D_1__Actinobacteria;D_2__Actinobacteria;D_3__Micrococcales;D_4__Microbacteriaceae;D_5__Microbacterium	-0.522693	9.67215	-0.479292	0.633573	0.814996	-5.9739
D_0__Bacteria;D_1__Verrucomicrobia;D_2__Verrucomicrobiae;D_3__Opitutales;D_4__Opitutaceae;D_5__Opitutus	-0.522945	9.69466	-0.584319	0.561323	0.814996	-5.98089
D_0__Bacteria;D_1__Proteobacteria;D_2__Alphaproteobacteria;D_3__Rhizobiales;D_4__Rhizobiales Incertae Sedis;D_5__Bauldia	-0.523136	7.88708	-0.558454	0.578732	0.814996	-5.98996
D_0__Bacteria;D_1__Planctomycetes;D_2__Planctomycetacia;D_3__Planctomycetales;D_4__Schlesneriaceae;D_5__Planctopirus	-0.492887	8.40531	-0.57098	0.570268	0.814996	-5.99469
D_0__Bacteria;D_1__Verrucomicrobia;D_2__Verrucomicrobiae;D_3__Opitutales;D_4__Opitutaceae;D_5__Cephaloticoccus	0.362729	8.32	0.356224	0.722994	0.814996	-6.03572
D_0__Bacteria;D_1__Chloroflexi;D_2__Anaerolineae;D_3__Ardenticatenales;D_4__uncultured;D_5__bacterium YC-LK-LKJ14	0.253787	7.66604	0.462911	0.645199	0.814996	-6.06196
D_0__Bacteria;D_1__Actinobacteria;D_2__Thermoleophilia;D_3__Gaiellales;D_4__Gaiellaceae;D_5__Gaiella	0.253787	7.89152	0.462157	0.645736	0.814996	-6.06229
D_0__Bacteria;D_1__Chloroflexi;D_2__Anaerolineae;D_3__Caldilineales;D_4__Caldilineaceae;Other	0.253787	7.63656	0.461005	0.646558	0.814996	-6.06281
D_0__Bacteria;D_1__Firmicutes;D_2__Bacilli;D_3__Bacillales;D_4__Paenibacillaceae;D_5__uncultured	0.253787	7.79567	0.455856	0.650234	0.814996	-6.0651
D_0__Bacteria;D_1__Chloroflexi;D_2__Anaerolineae;D_3__Ardenticatenales;D_4__uncultured;Other	0.253787	7.85591	0.454879	0.650932	0.814996	-6.06553
D_0__Bacteria;D_1__Proteobacteria;D_2__Gammaproteobacteria;D_3__Alteromonadales;D_4__Alteromonadaceae;D_5__Rheinheimera	0.253787	8.40091	0.449268	0.65495	0.814996	-6.06799
D_0__Bacteria;D_1__Bacteroidetes;D_2__Ignavibacteria;D_3__SJA-28;D_4__uncultured organism;D_5__uncultured organism	0.253787	7.64116	0.449209	0.654992	0.814996	-6.06802
D_0__Bacteria;D_1__Chloroflexi;D_2__Chloroflexia;D_3__Thermomicrobiales;D_4__AKYG1722;D_5__uncultured sludge bacterium	0.253787	7.28578	0.445694	0.657515	0.814996	-6.06954
D_0__Bacteria;D_1__Nitrospirae;D_2__Nitrospira;D_3__Nitrospirales;D_4__Nitrospiraceae;D_5__Nitrospira	0.253787	7.70589	0.442686	0.659677	0.814996	-6.07084
D_0__Bacteria;D_1__Chloroflexi;D_2__JG30-KF-CM66;D_3__uncultured Armatimonadetes bacterium;D_4__uncultured Armatimonadetes bacterium;D_5__uncultured Armatimonadetes bacterium	0.253787	7.52077	0.44148	0.660544	0.814996	-6.07136
D_0__Bacteria;D_1__Chloroflexi;D_2__Anaerolineae;D_3__Caldilineales;D_4__Caldilineaceae;D_5__Litorilinea	0.253787	7.42528	0.438801	0.662472	0.814996	-6.0725
D_0__Bacteria;D_1__Actinobacteria;D_2__Acidimicrobiia;D_3__Actinomarinales;D_4__uncultured;Other	0.253787	7.43457	0.43816	0.662934	0.814996	-6.07277
D_0__Bacteria;D_1__Proteobacteria;D_2__Gammaproteobacteria;D_3__Pseudomonadales;D_4__Moraxellaceae;D_5__Perlucidibaca	0.253787	7.08047	0.432605	0.666942	0.814996	-6.07512
D_0__Bacteria;D_1__Chloroflexi;D_2__Anaerolineae;D_3__Ardenticatenales;D_4__uncultured;D_5__uncultured Anaerolineaceae bacterium	0.253787	7.31514	0.431862	0.667479	0.814996	-6.07543
D_0__Bacteria;D_1__Verrucomicrobia;D_2__Verrucomicrobiae;D_3__Pedosphaerales;D_4__Pedosphaeraceae;D_5__bacterium Ellin516	0.253787	7.11888	0.429138	0.669448	0.814996	-6.07657
D_0__Bacteria;D_1__Proteobacteria;D_2__Alphaproteobacteria;D_3__Rhizobiales;D_4__Beijerinckiaceae;D_5__Methylocystis	0.253787	7.4499	0.426551	0.671321	0.814996	-6.07764
D_0__Bacteria;D_1__Firmicutes;D_2__Clostridia;D_3__Clostridiales;D_4__Peptostreptococcaceae;Other	0.253787	7.54599	0.425842	0.671835	0.814996	-6.07794
D_0__Bacteria;D_1__Chloroflexi;D_2__Chloroflexia;D_3__Thermomicrobiales;D_4__AKYG1722;D_5__uncultured alpha proteobacterium	0.253787	7.69397	0.420102	0.675998	0.814996	-6.08029
D_0__Bacteria;D_1__Bacteroidetes;D_2__Bacteroidia;D_3__Flavobacteriales;D_4__Weeksellaceae;D_5__Cloacibacterium	0.253787	7.02645	0.418665	0.677042	0.814996	-6.08088
D_0__Bacteria;D_1__Chloroflexi;D_2__Anaerolineae;D_3__Ardenticatenales;D_4__Ardenticatenaceae;D_5__uncultured	0.253787	7.76379	0.418332	0.677284	0.814996	-6.08101
D_0__Archaea;D_1__Thaumarchaeota;D_2__Nitrososphaeria;D_3__Nitrosopumilales;D_4__Nitrosopumilaceae;D_5__Candidatus Nitrosoarchaeum	0.253787	7.49846	0.418044	0.677493	0.814996	-6.08113
D_0__Bacteria;D_1__Bacteroidetes;D_2__Bacteroidia;D_3__Cytophagales;D_4__Cyclobacteriaceae;D_5__Algoriphagus	0.253787	7.60215	0.417539	0.67786	0.814996	-6.08133
D_0__Bacteria;D_1__Firmicutes;D_2__Bacilli;D_3__Bacillales;D_4__Bacillaceae;D_5__Gracilibacillus	0.253787	7.3001	0.417448	0.677926	0.814996	-6.08137
D_0__Bacteria;D_1__Proteobacteria;D_2__Alphaproteobacteria;D_3__Rhizobiales;D_4__Beijerinckiaceae;D_5__Microvirga	0.253787	7.67272	0.412356	0.681632	0.814996	-6.08342
D_0__Bacteria;D_1__Proteobacteria;D_2__Gammaproteobacteria;D_3__211ds20;D_4__uncultured beta proteobacterium;D_5__uncultured beta proteobacterium	0.253787	7.7414	0.412202	0.681745	0.814996	-6.08348
D_0__Bacteria;D_1__Chloroflexi;D_2__Gitt-GS-136;Other;Other;Other	0.253787	7.46382	0.412148	0.681784	0.814996	-6.08351
D_0__Bacteria;D_1__Bacteroidetes;D_2__Ignavibacteria;D_3__Kryptoniales;D_4__BSV26;D_5__denitrifying bacterium enrichment culture clone NOA_1_E9	0.253787	8.03646	0.410398	0.68306	0.814996	-6.0842
D_0__Bacteria;D_1__Proteobacteria;D_2__Alphaproteobacteria;D_3__uncultured;Other;Other	0.253787	7.49448	0.408663	0.684325	0.814996	-6.08489
D_0__Bacteria;D_1__Chloroflexi;D_2__Anaerolineae;D_3__SBR1031;D_4__A4b;Other	0.253787	7.78036	0.408146	0.684703	0.814996	-6.0851
D_0__Archaea;D_1__Thaumarchaeota;D_2__Nitrososphaeria;D_3__Nitrososphaerales;D_4__Nitrososphaeraceae;D_5__Candidatus Nitrocosmicus	0.253787	7.68324	0.406554	0.685866	0.814996	-6.08573
D_0__Bacteria;D_1__Actinobacteria;D_2__Thermoleophilia;D_3__Gaiellales;Other;Other	0.253787	7.53723	0.406223	0.686107	0.814996	-6.08586
D_0__Bacteria;D_1__Halanaerobiaeota;D_2__Halanaerobiia;D_3__Halanaerobiales;D_4__Halanaerobiaceae;D_5__Halocella	0.253787	7.87154	0.406089	0.686205	0.814996	-6.08591
D_0__Bacteria;D_1__Chloroflexi;D_2__Chloroflexia;D_3__Thermomicrobiales;D_4__AKYG1722;Other	0.253787	7.3503	0.404269	0.687535	0.814996	-6.08663
D_0__Bacteria;D_1__Chloroflexi;D_2__Chloroflexia;D_3__Thermomicrobiales;D_4__Thermomicrobiaceae;D_5__Nitrolancea	0.253787	7.39671	0.403016	0.688451	0.814996	-6.08712
D_0__Bacteria;D_1__Chloroflexi;D_2__KD4-96;D_3__uncultured Anaerolineaceae bacterium;D_4__uncultured Anaerolineaceae bacterium;D_5__uncultured Anaerolineaceae bacterium	0.253787	7.07298	0.401505	0.689557	0.814996	-6.08771
D_0__Bacteria;D_1__Actinobacteria;D_2__Actinobacteria;D_3__Micrococcales;D_4__Microbacteriaceae;D_5__Agromyces	0.253787	7.32869	0.392392	0.696239	0.814996	-6.09122
D_0__Bacteria;D_1__Chloroflexi;D_2__Chloroflexia;D_3__Chloroflexales;D_4__Roseiflexaceae;D_5__Kouleothrix	0.253787	7.51401	0.392333	0.696282	0.814996	-6.09124
D_0__Bacteria;D_1__Proteobacteria;D_2__Gammaproteobacteria;D_3__Xanthomonadales;D_4__Xanthomonadaceae;D_5__Arenimonas	0.253787	7.39891	0.391014	0.697252	0.814996	-6.09174
D_0__Bacteria;D_1__Firmicutes;D_2__Bacilli;D_3__Bacillales;D_4__Thermoactinomycetaceae;D_5__Shimazuella	0.253787	7.58814	0.390721	0.697467	0.814996	-6.09186
D_0__Bacteria;D_1__Actinobacteria;D_2__Actinobacteria;D_3__Streptosporangiales;D_4__Thermomonosporaceae;D_5__Actinomadura	0.253787	7.38651	0.389929	0.698049	0.814996	-6.09216
D_0__Bacteria;D_1__Bacteroidetes;D_2__Bacteroidia;D_3__Cytophagales;D_4__Microscillaceae;D_5__Chryseolinea	0.253787	7.36635	0.388552	0.699062	0.814996	-6.09268
D_0__Bacteria;D_1__Elusimicrobia;D_2__Elusimicrobia;D_3__Lineage IV;Other;Other	0.253787	7.54627	0.383933	0.702463	0.814996	-6.09441
D_0__Bacteria;D_1__Proteobacteria;D_2__Gammaproteobacteria;D_3__Xanthomonadales;D_4__Xanthomonadaceae;D_5__Lysobacter	0.253787	7.10161	0.38159	0.704191	0.814996	-6.09528
D_0__Bacteria;D_1__Proteobacteria;D_2__Alphaproteobacteria;D_3__Rhizobiales;D_4__Rhizobiales Incertae Sedis;D_5__uncultured	0.253787	7.61239	0.377252	0.707394	0.814996	-6.09688
D_0__Bacteria;D_1__Bacteroidetes;D_2__Bacteroidia;D_3__Flavobacteriales;D_4__Flavobacteriaceae;Other	0.253787	7.43885	0.376969	0.707603	0.814996	-6.09698
D_0__Bacteria;D_1__Bacteroidetes;D_2__Rhodothermia;D_3__Rhodothermales;D_4__Rhodothermaceae;D_5__uncultured	0.253787	7.61256	0.376782	0.707741	0.814996	-6.09705
D_0__Bacteria;D_1__Chloroflexi;D_2__Anaerolineae;D_3__Anaerolineales;D_4__Anaerolineaceae;D_5__UTCFX1	0.253787	8.31961	0.376413	0.708014	0.814996	-6.09718
D_0__Bacteria;D_1__Chloroflexi;D_2__Anaerolineae;D_3__Ardenticatenales;D_4__uncultured;D_5__uncultured Litorilinea sp.	0.253787	7.39391	0.376395	0.708027	0.814996	-6.09719
D_0__Bacteria;D_1__Verrucomicrobia;D_2__Verrucomicrobiae;D_3__Pedosphaerales;D_4__Pedosphaeraceae;D_5__ADurb.Bin063-1	0.253787	8.04765	0.375577	0.708632	0.814996	-6.09749
D_0__Bacteria;D_1__Proteobacteria;D_2__Alphaproteobacteria;D_3__Rhizobiales;D_4__Devosiaceae;D_5__Arsenicitalea	0.253787	7.52175	0.375197	0.708913	0.814996	-6.09763
D_0__Bacteria;D_1__Acidobacteria;D_2__Acidobacteriia;D_3__Acidobacteriales;D_4__Acidobacteriaceae (Subgroup 1);D_5__Terracidiphilus	0.253787	7.12305	0.372457	0.71094	0.814996	-6.09862
D_0__Bacteria;D_1__Proteobacteria;D_2__Gammaproteobacteria;D_3__Salinisphaerales;D_4__Solimonadaceae;Other	0.253787	7.82795	0.367955	0.714276	0.814996	-6.10024
D_0__Bacteria;D_1__Planctomycetes;D_2__Planctomycetacia;D_3__Planctomycetales;D_4__Gimesiaceae;D_5__uncultured	0.253787	7.25313	0.366916	0.715046	0.814996	-6.10061
D_0__Bacteria;D_1__Proteobacteria;D_2__Gammaproteobacteria;D_3__Betaproteobacteriales;D_4__Methylophilaceae;D_5__Methylobacillus	0.253787	7.40662	0.365826	0.715855	0.814996	-6.101
D_0__Bacteria;D_1__Chloroflexi;D_2__KD4-96;Other;Other;Other	0.253787	8.53704	0.365464	0.716124	0.814996	-6.10113
D_0__Bacteria;D_1__Bacteroidetes;D_2__Bacteroidia;D_3__Bacteroidales;D_4__Paludibacteraceae;D_5__Paludibacter	0.253787	6.99301	0.36369	0.717441	0.814996	-6.10176
D_0__Bacteria;D_1__Planctomycetes;D_2__Planctomycetacia;D_3__Planctomycetales;D_4__uncultured;D_5__uncultured Planctomycetales bacterium	0.253787	7.69851	0.363553	0.717543	0.814996	-6.10181
D_0__Bacteria;D_1__Actinobacteria;D_2__Actinobacteria;D_3__Propionibacteriales;D_4__Nocardioidaceae;Other	0.253787	8.32858	0.362715	0.718165	0.814996	-6.1021
D_0__Bacteria;D_1__Actinobacteria;D_2__Actinobacteria;Other;Other;Other	0.253787	8.68418	0.362466	0.718351	0.814996	-6.10219
D_0__Bacteria;D_1__Bacteroidetes;D_2__Bacteroidia;D_3__Sphingobacteriales;Other;Other	0.253787	8.05308	0.362312	0.718465	0.814996	-6.10224
D_0__Bacteria;D_1__Gemmatimonadetes;D_2__Longimicrobia;D_3__Longimicrobiales;D_4__Longimicrobiaceae;Other	0.253787	7.43942	0.360194	0.720039	0.814996	-6.10299
D_0__Bacteria;D_1__Actinobacteria;D_2__Actinobacteria;D_3__Micrococcales;D_4__Intrasporangiaceae;D_5__Phycicoccus	0.253787	7.64774	0.359755	0.720366	0.814996	-6.10314
D_0__Bacteria;D_1__Proteobacteria;D_2__Alphaproteobacteria;D_3__Sphingomonadales;D_4__Sphingomonadaceae;D_5__Porphyrobacter	0.253787	7.3029	0.35934	0.720675	0.814996	-6.10328
D_0__Bacteria;D_1__Planctomycetes;D_2__vadinHA49;D_3__uncultured Antarctic bacterium LB3-13;D_4__uncultured Antarctic bacterium LB3-13;D_5__uncultured Antarctic bacterium LB3-13	0.253787	7.98539	0.357473	0.722065	0.814996	-6.10393
D_0__Bacteria;D_1__Firmicutes;D_2__Bacilli;D_3__Bacillales;D_4__Bacillaceae;Other	0.253787	7.26077	0.356062	0.723115	0.814996	-6.10442
D_0__Bacteria;D_1__Chloroflexi;D_2__Chloroflexia;D_3__Thermomicrobiales;D_4__JG30-KF-CM45;D_5__uncultured anaerobic ammonium-oxidizing bacterium	0.253787	7.87644	0.355991	0.723168	0.814996	-6.10445
D_0__Bacteria;D_1__Acidobacteria;D_2__Subgroup 6;Other;Other;Other	0.253787	9.26353	0.354384	0.724365	0.814996	-6.105
D_0__Bacteria;D_1__Acidobacteria;D_2__Acidobacteriia;D_3__Solibacterales;D_4__Solibacteraceae (Subgroup 3);D_5__Candidatus Solibacter	0.253787	7.62915	0.353261	0.725202	0.814996	-6.10539
D_0__Bacteria;D_1__Bacteroidetes;D_2__Bacteroidia;D_3__Chitinophagales;D_4__Chitinophagaceae;D_5__UTBCD1	0.253787	6.98301	0.353162	0.725276	0.814996	-6.10542
D_0__Bacteria;D_1__Proteobacteria;D_2__Gammaproteobacteria;D_3__Betaproteobacteriales;D_4__Methylophilaceae;D_5__Methylotenera	0.253787	7.1108	0.34648	0.730264	0.814996	-6.10769
D_0__Bacteria;D_1__Omnitrophicaeota;D_2__metagenome;D_3__metagenome;D_4__metagenome;D_5__metagenome	0.253787	7.66442	0.346144	0.730515	0.814996	-6.10781
D_0__Bacteria;D_1__Actinobacteria;D_2__Actinobacteria;D_3__Micrococcales;D_4__Demequinaceae;D_5__Lysinimicrobium	0.253787	7.73231	0.345584	0.730934	0.814996	-6.10799
D_0__Bacteria;D_1__Acidobacteria;D_2__Blastocatellia (Subgroup 4);D_3__Blastocatellales;D_4__Blastocatellaceae;D_5__Stenotrophobacter	0.253787	7.42961	0.345127	0.731276	0.814996	-6.10815
D_0__Bacteria;D_1__Bacteroidetes;D_2__Bacteroidia;D_3__Chitinophagales;D_4__Chitinophagaceae;D_5__Heliimonas	0.253787	7.32178	0.344361	0.731848	0.814996	-6.1084
D_0__Archaea;D_1__Thaumarchaeota;D_2__Nitrososphaeria;D_3__Nitrososphaerales;D_4__Nitrososphaeraceae;D_5__Candidatus Nitrososphaera	0.253787	7.30067	0.343306	0.732637	0.814996	-6.10876
D_0__Bacteria;D_1__Proteobacteria;D_2__Alphaproteobacteria;D_3__Sphingomonadales;D_4__Sphingomonadaceae;Other	0.253787	10.3295	0.343065	0.732817	0.814996	-6.10884
D_0__Bacteria;D_1__Firmicutes;D_2__Clostridia;D_3__Clostridiales;D_4__Heliobacteriaceae;D_5__Hydrogenispora	0.253787	7.85052	0.342604	0.733163	0.814996	-6.10899
D_0__Bacteria;D_1__Proteobacteria;D_2__Alphaproteobacteria;D_3__Caulobacterales;D_4__Hyphomonadaceae;D_5__SWB02	0.253787	8.2892	0.338999	0.735862	0.814996	-6.11018
D_0__Bacteria;D_1__Bacteroidetes;D_2__Ignavibacteria;D_3__Kryptoniales;D_4__BSV26;D_5__denitrifying bacterium enrichment culture clone NOB_2_A7	0.253787	7.65216	0.338472	0.736257	0.814996	-6.11036
D_0__Bacteria;D_1__Bacteroidetes;D_2__Bacteroidia;D_3__Sphingobacteriales;D_4__Sphingobacteriaceae;D_5__Solitalea	0.253787	7.94004	0.337342	0.737104	0.814996	-6.11073
D_0__Bacteria;D_1__Chloroflexi;D_2__Ktedonobacteria;D_3__Ktedonobacterales;D_4__Ktedonobacteraceae;D_5__uncultured	0.253787	7.5882	0.335978	0.738127	0.814996	-6.11118
D_0__Bacteria;D_1__Bacteroidetes;D_2__Ignavibacteria;D_3__SJA-28;D_4__uncultured Bacteroidetes bacterium;D_5__uncultured Bacteroidetes bacterium	0.253787	7.25489	0.333223	0.740195	0.814996	-6.11207
D_0__Bacteria;D_1__Acidobacteria;D_2__Acidobacteriia;D_3__Solibacterales;D_4__Solibacteraceae (Subgroup 3);D_5__Bryobacter	0.253787	7.99442	0.331339	0.741609	0.814996	-6.11268
D_0__Bacteria;D_1__Proteobacteria;D_2__Alphaproteobacteria;D_3__Rhizobiales;D_4__Methyloligellaceae;D_5__uncultured	0.253787	8.35099	0.33097	0.741886	0.814996	-6.1128
D_0__Bacteria;D_1__Actinobacteria;D_2__Thermoleophilia;D_3__Solirubrobacterales;D_4__67-14;D_5__uncultured Rubrobacteraceae bacterium	0.253787	8.27674	0.330198	0.742467	0.814996	-6.11305
D_0__Bacteria;D_1__Bacteroidetes;D_2__Bacteroidia;D_3__Flavobacteriales;Other;Other	0.253787	7.82773	0.329292	0.743148	0.814996	-6.11334
D_0__Bacteria;D_1__Proteobacteria;D_2__Gammaproteobacteria;D_3__Betaproteobacteriales;D_4__Neisseriaceae;D_5__uncultured	0.253787	7.26423	0.328441	0.743788	0.814996	-6.11361
D_0__Bacteria;D_1__Bacteroidetes;D_2__Bacteroidia;D_3__Cytophagales;D_4__Microscillaceae;Other	0.253787	8.06307	0.327592	0.744426	0.814996	-6.11388
D_0__Bacteria;D_1__Proteobacteria;D_2__Alphaproteobacteria;D_3__Rhizobiales;D_4__Rhizobiaceae;D_5__Ensifer	0.253787	7.7034	0.326851	0.744983	0.814996	-6.11411
D_0__Bacteria;D_1__Proteobacteria;D_2__Gammaproteobacteria;D_3__R7C24;Other;Other	0.253787	7.70708	0.326696	0.7451	0.814996	-6.11416
D_0__Bacteria;D_1__Acidobacteria;D_2__Thermoanaerobaculia;D_3__Thermoanaerobaculales;D_4__Thermoanaerobaculaceae;D_5__Subgroup 10	0.253787	7.57177	0.326624	0.745154	0.814996	-6.11419
D_0__Bacteria;D_1__Planctomycetes;D_2__Planctomycetacia;D_3__Planctomycetales;D_4__uncultured;Other	0.253787	8.50643	0.325691	0.745856	0.814996	-6.11448
D_0__Bacteria;D_1__Firmicutes;D_2__Bacilli;D_3__Bacillales;D_4__Planococcaceae;D_5__Sporosarcina	0.253787	8.9829	0.325059	0.746332	0.814996	-6.11468
D_0__Bacteria;D_1__Actinobacteria;D_2__Actinobacteria;D_3__Micromonosporales;D_4__Micromonosporaceae;Other	0.253787	8.30857	0.324225	0.74696	0.814996	-6.11495
D_0__Bacteria;D_1__Spirochaetes;D_2__Spirochaetia;D_3__Spirochaetales;D_4__Spirochaetaceae;D_5__Spirochaeta 2	0.253787	8.882	0.320701	0.749616	0.814996	-6.11605
D_0__Bacteria;D_1__Verrucomicrobia;D_2__Verrucomicrobiae;D_3__Chthoniobacterales;D_4__Xiphinematobacteraceae;D_5__Candidatus Xiphinematobacter	0.253787	7.92849	0.319417	0.750584	0.814996	-6.11645
D_0__Bacteria;D_1__Proteobacteria;D_2__Alphaproteobacteria;D_3__Rhizobiales;D_4__Hyphomicrobiaceae;D_5__Hyphomicrobium	0.253787	9.19761	0.318012	0.751644	0.814996	-6.11688
D_0__Bacteria;D_1__Proteobacteria;D_2__Deltaproteobacteria;D_3__Myxococcales;D_4__BIrii41;Other	0.253787	8.51847	0.315744	0.753355	0.814996	-6.11758
D_0__Bacteria;D_1__Planctomycetes;D_2__Planctomycetacia;D_3__Pirellulales;D_4__Pirellulaceae;Other	0.253787	8.71773	0.315007	0.753912	0.814996	-6.11781
D_0__Bacteria;D_1__Firmicutes;D_2__Bacilli;D_3__Bacillales;D_4__Sporolactobacillaceae;D_5__Pullulanibacillus	0.253787	7.92412	0.312454	0.755841	0.814996	-6.11859
D_0__Bacteria;D_1__Proteobacteria;D_2__Gammaproteobacteria;D_3__Betaproteobacteriales;D_4__Gallionellaceae;D_5__Candidatus Nitrotoga	0.253787	7.85901	0.311876	0.756278	0.814996	-6.11876
D_0__Bacteria;D_1__Acidobacteria;D_2__Acidobacteriia;D_3__Acidobacteriales;D_4__Acidobacteriaceae (Subgroup 1);Other	0.253787	7.22897	0.310218	0.757532	0.814996	-6.11926
D_0__Bacteria;D_1__Verrucomicrobia;D_2__Verrucomicrobiae;D_3__Opitutales;D_4__Opitutaceae;D_5__IMCC26134	0.253787	9.58589	0.308998	0.758455	0.814996	-6.11963
D_0__Bacteria;D_1__Firmicutes;D_2__Bacilli;D_3__Bacillales;D_4__Paenibacillaceae;Other	0.253787	8.59748	0.308737	0.758652	0.814996	-6.11971
D_0__Bacteria;D_1__Proteobacteria;D_2__Gammaproteobacteria;D_3__Betaproteobacteriales;D_4__Nitrosomonadaceae;D_5__MND1	0.253787	8.42454	0.306492	0.760352	0.814996	-6.12038
D_0__Bacteria;D_1__Proteobacteria;D_2__Gammaproteobacteria;Other;Other;Other	0.253787	9.27174	0.304864	0.761585	0.814996	-6.12086
D_0__Bacteria;D_1__Verrucomicrobia;D_2__Verrucomicrobiae;D_3__Pedosphaerales;D_4__Pedosphaeraceae;D_5__Pedosphaera	0.253787	8.41277	0.303758	0.762424	0.814996	-6.12119
D_0__Bacteria;D_1__Proteobacteria;D_2__Alphaproteobacteria;D_3__Rhizobiales;D_4__Xanthobacteraceae;D_5__uncultured	0.253787	7.55458	0.300804	0.764663	0.814996	-6.12206
D_0__Bacteria;D_1__Proteobacteria;D_2__Alphaproteobacteria;D_3__Rhizobiales;Other;Other	0.253787	7.85447	0.299647	0.765542	0.814996	-6.1224
D_0__Bacteria;D_1__Actinobacteria;D_2__Actinobacteria;D_3__Pseudonocardiales;D_4__Pseudonocardiaceae;D_5__Pseudonocardia	0.253787	7.4672	0.299537	0.765625	0.814996	-6.12243
D_0__Bacteria;D_1__Proteobacteria;D_2__Deltaproteobacteria;D_3__Oligoflexales;D_4__0319-6G20;Other	0.253787	8.58553	0.297596	0.767098	0.814996	-6.12299
D_0__Bacteria;D_1__Verrucomicrobia;D_2__Verrucomicrobiae;D_3__Opitutales;D_4__Opitutaceae;D_5__uncultured	0.253787	7.61369	0.296093	0.76824	0.814996	-6.12343
D_0__Bacteria;D_1__Proteobacteria;D_2__Gammaproteobacteria;D_3__Betaproteobacteriales;D_4__Gallionellaceae;Other	0.253787	8.12979	0.293917	0.769894	0.814996	-6.12405
D_0__Bacteria;D_1__Dependentiae;D_2__Babeliae;D_3__Babeliales;Other;Other	0.253787	7.78531	0.293048	0.770555	0.814996	-6.1243
D_0__Bacteria;D_1__Verrucomicrobia;D_2__Verrucomicrobiae;D_3__Chthoniobacterales;D_4__Terrimicrobiaceae;D_5__Terrimicrobium	0.253787	8.32139	0.292792	0.770749	0.814996	-6.12437
D_0__Bacteria;D_1__Actinobacteria;D_2__Thermoleophilia;D_3__Solirubrobacterales;D_4__67-14;Other	0.253787	7.35544	0.291597	0.771659	0.814996	-6.12471
D_0__Bacteria;D_1__Proteobacteria;D_2__Gammaproteobacteria;D_3__Steroidobacterales;D_4__Steroidobacteraceae;D_5__Steroidobacter	0.253787	7.99337	0.290388	0.772578	0.814996	-6.12505
D_0__Bacteria;D_1__Bacteroidetes;D_2__Bacteroidia;D_3__Flavobacteriales;D_4__Flavobacteriaceae;D_5__Mariniflexile	0.253787	7.51746	0.288265	0.774194	0.814996	-6.12565
D_0__Bacteria;D_1__Firmicutes;D_2__Bacilli;D_3__Bacillales;D_4__Paenibacillaceae;D_5__Cohnella	0.253787	7.79738	0.28698	0.775173	0.814996	-6.12601
D_0__Bacteria;D_1__Bacteroidetes;D_2__Bacteroidia;D_3__Chitinophagales;D_4__Chitinophagaceae;D_5__uncultured	-0.378033	11.3085	-0.271123	0.787281	0.818772	-5.75837
D_0__Bacteria;D_1__Proteobacteria;D_2__Gammaproteobacteria;D_3__Xanthomonadales;D_4__Xanthomonadaceae;D_5__Thermomonas	-0.292148	9.80869	-0.238626	0.812256	0.838647	-5.76245
D_0__Bacteria;D_1__Proteobacteria;D_2__Alphaproteobacteria;D_3__Rhizobiales;D_4__Xanthobacteraceae;D_5__Pseudolabrys	-0.326138	9.94346	-0.23879	0.812129	0.838647	-5.78806
D_0__Bacteria;D_1__Proteobacteria;D_2__Deltaproteobacteria;D_3__Oligoflexales;D_4__Oligoflexaceae;D_5__Oligoflexus	0.258221	9.47356	0.221653	0.82538	0.846088	-5.73626
D_0__Bacteria;D_1__Proteobacteria;D_2__Alphaproteobacteria;D_3__Caulobacterales;D_4__Caulobacteraceae;D_5__Caulobacter	0.271922	9.15482	0.223401	0.824026	0.846088	-5.81718
D_0__Bacteria;D_1__Proteobacteria;D_2__Deltaproteobacteria;D_3__Myxococcales;D_4__Haliangiaceae;D_5__Haliangium	0.138551	8.85458	0.155668	0.876847	0.895637	-6.12192
D_0__Bacteria;D_1__Actinobacteria;D_2__Actinobacteria;D_3__Streptomycetales;D_4__Streptomycetaceae;D_5__Streptomyces	-0.094285	13.9904	-0.0881245	0.930088	0.943764	-5.75757
D_0__Bacteria;D_1__Bacteroidetes;D_2__Bacteroidia;D_3__Flavobacteriales;D_4__Flavobacteriaceae;D_5__Flavobacterium	0.0987611	15.0274	0.0875221	0.930565	0.943764	-5.79
D_0__Bacteria;D_1__Proteobacteria;D_2__Gammaproteobacteria;D_3__Xanthomonadales;D_4__Rhodanobacteraceae;D_5__Luteibacter	-0.074316	7.46429	-0.0665463	0.947177	0.957218	-5.7959
D_0__Bacteria;D_1__Planctomycetes;D_2__Planctomycetacia;D_3__Planctomycetales;D_4__Rubinisphaeraceae;D_5__SH-PL14	-0.037744	10.5548	-0.0310069	0.975373	0.982016	-5.83292
D_0__Bacteria;D_1__Firmicutes;D_2__Bacilli;D_3__Bacillales;D_4__Paenibacillaceae;D_5__Brevibacillus	-0.0242732	8.43102	-0.0269647	0.978582	0.982016	-6.11569
D_0__Bacteria;D_1__Proteobacteria;D_2__Alphaproteobacteria;D_3__Dongiales;D_4__Dongiaceae;D_5__Dongia	0.00715711	8.58577	0.00769203	0.99389	0.99389	-6.11101

## Sheet: TAB S8.
Table S8: Statistical values and absolute abundance of the bacterial taxa between endorhizosphere of plant grown in coconut fiber substrate (Plant_T2_CF_Endo) versus endorhizosphere of plant grown in peat substrate (Plant_T1_Endo). The degree of differential abundance is represented by log2 fold change (logFC).
Taxa	logFC	AveExpr	t	P.Value	adj.P.Val	B
D_0__Bacteria;D_1__Spirochaetes;D_2__Spirochaetia;D_3__Spirochaetales;D_4__Spirochaetaceae;D_5__Spirochaeta 2	5.81654	8.882	5.87829	2.30629e-07	6.59598e-05	6.74876
D_0__Bacteria;D_1__Firmicutes;D_2__Bacilli;D_3__Bacillales;Other;Other	6.1059	10.2063	5.47233	1.04515e-06	0.000149456	5.38388
D_0__Bacteria;D_1__Firmicutes;D_2__Bacilli;D_3__Bacillales;D_4__Paenibacillaceae;D_5__Paenibacillus	5.33392	10.4227	5.09444	4.16053e-06	0.000396637	4.11083
D_0__Bacteria;D_1__Proteobacteria;D_2__Alphaproteobacteria;D_3__Sphingomonadales;D_4__Sphingomonadaceae;Other	4.80376	10.3295	4.97419	6.41743e-06	0.000458846	3.70969
D_0__Bacteria;D_1__Proteobacteria;D_2__Gammaproteobacteria;D_3__Betaproteobacteriales;Other;Other	5.17789	12.9508	4.61188	2.31786e-05	0.00126329	2.54056
D_0__Bacteria;D_1__Proteobacteria;D_2__Alphaproteobacteria;D_3__Sphingomonadales;D_4__Sphingomonadaceae;D_5__Sphingomonas	5.21773	12.6043	4.57348	2.65026e-05	0.00126329	2.42532
D_0__Bacteria;D_1__Proteobacteria;D_2__Gammaproteobacteria;Other;Other;Other	4.5335	9.27174	4.14538	0.000114446	0.00452897	1.11623
D_0__Bacteria;D_1__Proteobacteria;D_2__Alphaproteobacteria;D_3__Rhizobiales;D_4__Devosiaceae;D_5__Arsenicitalea	3.65715	7.52175	4.11496	0.000126685	0.00452897	1.02526
D_0__Bacteria;D_1__Firmicutes;D_2__Bacilli;D_3__Bacillales;D_4__Sporolactobacillaceae;D_5__Pullulanibacillus	4.21384	7.92412	3.93661	0.000228237	0.00725288	0.499161
D_0__Bacteria;D_1__Verrucomicrobia;D_2__Verrucomicrobiae;D_3__Opitutales;D_4__Opitutaceae;D_5__IMCC26134	4.07189	9.58589	3.76001	0.000403828	0.0115495	-0.00919413
D_0__Bacteria;D_1__Proteobacteria;D_2__Gammaproteobacteria;D_3__Betaproteobacteriales;D_4__Gallionellaceae;D_5__Candidatus Nitrotoga	3.73373	7.85901	3.48578	0.000954043	0.022738	-0.772013
D_0__Bacteria;D_1__Proteobacteria;D_2__Alphaproteobacteria;D_3__Rhodobacterales;D_4__Rhodobacteraceae;Other	-3.55349	8.94702	-3.48704	0.000950363	0.022738	-0.772404
D_0__Bacteria;D_1__Bacteroidetes;D_2__Bacteroidia;D_3__Flavobacteriales;D_4__Crocinitomicaceae;D_5__Fluviicola	3.74806	10.5326	3.43906	0.00110079	0.0242175	-0.89205
D_0__Bacteria;D_1__Firmicutes;D_2__Bacilli;D_3__Bacillales;D_4__Bacillaceae;D_5__Bacillus	2.76027	15.0536	3.41062	0.00120036	0.024266	-0.980312
D_0__Bacteria;D_1__Bacteroidetes;D_2__Bacteroidia;D_3__Flavobacteriales;D_4__Flavobacteriaceae;D_5__Flavobacterium	3.42876	15.0274	3.38522	0.00129643	0.024266	-1.03817
D_0__Bacteria;D_1__Chloroflexi;D_2__Chloroflexia;D_3__Chloroflexales;D_4__Herpetosiphonaceae;D_5__Herpetosiphon	-3.12493	7.49455	-3.36998	0.00135754	0.024266	-1.09988
D_0__Bacteria;D_1__Proteobacteria;D_2__Alphaproteobacteria;D_3__Micropepsales;D_4__Micropepsaceae;D_5__uncultured	3.7905	10.115	3.33311	0.0015168	0.0255179	-1.16687
D_0__Bacteria;D_1__Proteobacteria;D_2__Alphaproteobacteria;D_3__Caulobacterales;D_4__Caulobacteraceae;D_5__Brevundimonas	3.82585	9.29937	3.1063	0.00295683	0.0441115	-1.75877
D_0__Bacteria;D_1__Proteobacteria;D_2__Gammaproteobacteria;D_3__Betaproteobacteriales;D_4__Burkholderiaceae;Other	3.87212	11.0775	3.09203	0.00308092	0.0441115	-1.77492
D_0__Bacteria;D_1__Proteobacteria;D_2__Gammaproteobacteria;D_3__Salinisphaerales;D_4__Solimonadaceae;D_5__Alkanibacter	3.01546	10.1667	3.0916	0.00308472	0.0441115	-1.77761
D_0__Bacteria;D_1__Proteobacteria;D_2__Gammaproteobacteria;D_3__Betaproteobacteriales;D_4__Burkholderiaceae;D_5__Burkholderia-Caballeronia-Paraburkholderia	3.34757	9.26522	3.04051	0.00357062	0.046418	-1.90579
D_0__Bacteria;D_1__Proteobacteria;D_2__Gammaproteobacteria;D_3__Xanthomonadales;D_4__Rhodanobacteraceae;D_5__Rhodanobacter	-2.59904	11.972	-3.05354	0.00344026	0.046418	-1.91877
D_0__Bacteria;D_1__Firmicutes;D_2__Bacilli;D_3__Bacillales;D_4__Planococcaceae;Other	3.79712	12.0592	2.99637	0.00404697	0.0498092	-2.00857
D_0__Bacteria;D_1__Verrucomicrobia;D_2__Verrucomicrobiae;D_3__Chthoniobacterales;D_4__Chthoniobacteraceae;D_5__Chthoniobacter	-3.17771	8.36521	-2.98493	0.00417979	0.0498092	-2.0868
D_0__Bacteria;D_1__Proteobacteria;D_2__Gammaproteobacteria;D_3__Steroidobacterales;D_4__Steroidobacteraceae;D_5__Steroidobacter	3.36353	7.99337	2.94242	0.00470964	0.0538783	-2.17421
D_0__Bacteria;D_1__Proteobacteria;D_2__Gammaproteobacteria;D_3__Betaproteobacteriales;D_4__Methylophilaceae;D_5__Methylophilus	3.42899	11.1723	2.76949	0.00757382	0.083312	-2.54039
D_0__Bacteria;D_1__Bacteroidetes;D_2__Bacteroidia;D_3__Sphingobacteriales;D_4__env.OPS 17;D_5__uncultured Alistipes sp.	-2.28932	8.39419	-2.74359	0.00812045	0.0860166	-2.71808
D_0__Bacteria;D_1__Verrucomicrobia;D_2__Verrucomicrobiae;D_3__Pedosphaerales;D_4__Pedosphaeraceae;Other	3.15769	10.9814	2.66529	0.0100005	0.0986251	-2.80339
D_0__Bacteria;D_1__Verrucomicrobia;D_2__Verrucomicrobiae;D_3__Opitutales;D_4__Opitutaceae;D_5__Opitutus	3.03531	9.69466	2.67629	0.00971424	0.0986251	-2.80438
D_0__Bacteria;D_1__Planctomycetes;D_2__Planctomycetacia;D_3__Pirellulales;D_4__Pirellulaceae;D_5__Rhodopirellula	-2.64802	8.31658	-2.58725	0.0122628	0.116905	-3.03891
D_0__Bacteria;D_1__FBP;D_2__uncultured actinobacterium;D_3__uncultured actinobacterium;D_4__uncultured actinobacterium;D_5__uncultured actinobacterium	2.25742	8.02866	2.52525	0.0143813	0.132679	-3.17362
D_0__Bacteria;D_1__Actinobacteria;D_2__Actinobacteria;D_3__Pseudonocardiales;D_4__Pseudonocardiaceae;Other	2.599	9.71475	2.50006	0.015333	0.136843	-3.17149
D_0__Bacteria;D_1__Firmicutes;D_2__Bacilli;D_3__Bacillales;D_4__Alicyclobacillaceae;D_5__Alicyclobacillus	3.03556	8.3854	2.47665	0.016268	0.136843	-3.18326
D_0__Bacteria;D_1__Verrucomicrobia;D_2__Verrucomicrobiae;D_3__Chthoniobacterales;D_4__Terrimicrobiaceae;D_5__Terrimicrobium	2.74714	8.32139	2.4862	0.0158806	0.136843	-3.23216
D_0__Bacteria;D_1__Bacteroidetes;D_2__Bacteroidia;D_3__Cytophagales;D_4__Hymenobacteraceae;D_5__Hymenobacter	2.85688	7.77347	2.45193	0.0173114	0.140143	-3.27054
D_0__Bacteria;D_1__Verrucomicrobia;D_2__Verrucomicrobiae;D_3__Pedosphaerales;D_4__Pedosphaeraceae;D_5__bacterium enrichment culture clone auto67_4W	2.79816	9.05956	2.44441	0.0176404	0.140143	-3.29055
D_0__Bacteria;D_1__Planctomycetes;D_2__vadinHA49;D_3__uncultured Antarctic bacterium LB3-13;D_4__uncultured Antarctic bacterium LB3-13;D_5__uncultured Antarctic bacterium LB3-13	1.99234	7.98539	2.38933	0.0202268	0.152244	-3.49135
D_0__Bacteria;D_1__Verrucomicrobia;D_2__Verrucomicrobiae;D_3__Pedosphaerales;D_4__Pedosphaeraceae;D_5__bacterium Ellin517	-2.20399	8.09451	-2.3893	0.0202282	0.152244	-3.50924
D_0__Bacteria;D_1__Proteobacteria;D_2__Gammaproteobacteria;D_3__Betaproteobacteriales;D_4__Nitrosomonadaceae;D_5__IS-44	-2.40859	8.10295	-2.37223	0.0210958	0.154703	-3.5319
D_0__Bacteria;D_1__Proteobacteria;D_2__Gammaproteobacteria;D_3__Betaproteobacteriales;D_4__Methylophilaceae;D_5__Methylotenera	2.0503	7.1108	2.33194	0.023278	0.162378	-3.59519
D_0__Bacteria;D_1__Bacteroidetes;D_2__Bacteroidia;D_3__Chitinophagales;D_4__Chitinophagaceae;D_5__Taibaiella	-2.25592	8.73911	-2.3363	0.0230325	0.162378	-3.61418
D_0__Bacteria;D_1__Actinobacteria;D_2__Actinobacteria;D_3__Frankiales;D_4__uncultured;D_5__uncultured Pseudonocardiaceae bacterium	-2.30088	7.47014	-2.25923	0.0277292	0.18024	-3.69326
D_0__Bacteria;D_1__Firmicutes;D_2__Bacilli;D_3__Bacillales;D_4__Planococcaceae;D_5__Sporosarcina	2.15955	8.9829	2.27231	0.0268768	0.18024	-3.70628
D_0__Bacteria;D_1__Bacteroidetes;D_2__Bacteroidia;D_3__Chitinophagales;D_4__Chitinophagaceae;D_5__Flavitalea	-2.19169	7.54358	-2.26339	0.0274555	0.18024	-3.76931
D_0__Bacteria;D_1__Bacteroidetes;D_2__Bacteroidia;D_3__Sphingobacteriales;D_4__Sphingobacteriaceae;D_5__Mucilaginibacter	2.58608	10.6232	2.24633	0.0285934	0.181727	-3.62728
D_0__Bacteria;D_1__Proteobacteria;D_2__Alphaproteobacteria;D_3__Caulobacterales;D_4__Caulobacteraceae;D_5__Asticcacaulis	2.59788	10.5449	2.22119	0.0303455	0.186627	-3.70207
D_0__Bacteria;D_1__Proteobacteria;D_2__Deltaproteobacteria;D_3__Myxococcales;D_4__BIrii41;D_5__uncultured Sorangiineae bacterium	-2.39937	7.80185	-2.20773	0.0313221	0.186627	-3.86423
D_0__Bacteria;D_1__Bacteroidetes;D_2__Bacteroidia;D_3__Chitinophagales;D_4__Chitinophagaceae;D_5__Ferruginibacter	-1.89439	8.20597	-2.20784	0.0313142	0.186627	-3.8761
D_0__Bacteria;D_1__Proteobacteria;D_2__Gammaproteobacteria;D_3__uncultured;D_4__metagenome;D_5__metagenome	-1.96091	7.68103	-2.19172	0.0325201	0.189811	-3.93048
D_0__Bacteria;D_1__Dependentiae;D_2__Babeliae;D_3__Babeliales;Other;Other	2.27867	7.78531	2.15727	0.0352341	0.201539	-3.93045
D_0__Bacteria;D_1__Proteobacteria;D_2__Gammaproteobacteria;D_3__Betaproteobacteriales;D_4__Methylophilaceae;Other	3.15039	9.63658	2.13401	0.037178	0.20473	-3.85469
D_0__Bacteria;D_1__Proteobacteria;D_2__Alphaproteobacteria;D_3__Parvibaculales;D_4__Parvibaculaceae;D_5__Parvibaculum	1.90888	7.54876	2.13347	0.0372237	0.20473	-4.00621
D_0__Bacteria;D_1__Proteobacteria;D_2__Gammaproteobacteria;D_3__Pseudomonadales;D_4__Pseudomonadaceae;D_5__Pseudomonas	1.54743	14.7695	2.11757	0.0386066	0.20833	-3.97051
D_0__Bacteria;D_1__Proteobacteria;D_2__Alphaproteobacteria;D_3__Sphingomonadales;D_4__Sphingomonadaceae;D_5__Sphingobium	2.46488	10.4482	2.10453	0.0397745	0.210658	-3.91642
D_0__Bacteria;D_1__Bacteroidetes;D_2__Bacteroidia;D_3__Chitinophagales;D_4__Chitinophagaceae;D_5__Chitinophaga	-2.25061	8.13613	-2.05842	0.0441533	0.229597	-4.08846
D_0__Bacteria;D_1__Proteobacteria;D_2__Alphaproteobacteria;Other;Other;Other	-2.08325	9.05758	-2.01809	0.0483197	0.242446	-4.18677
D_0__Bacteria;D_1__Bacteroidetes;D_2__Bacteroidia;D_3__Sphingobacteriales;D_4__Sphingobacteriaceae;D_5__Solitalea	1.77167	7.94004	2.01972	0.0481451	0.242446	-4.2214
D_0__Bacteria;D_1__Actinobacteria;D_2__Acidimicrobiia;D_3__Microtrichales;D_4__Iamiaceae;D_5__Iamia	-1.96091	8.01614	-2.00068	0.0502207	0.243443	-4.29133
D_0__Bacteria;D_1__Actinobacteria;Other;Other;Other;Other	-1.54255	7.53796	-2.00075	0.0502133	0.243443	-4.2934
D_0__Bacteria;D_1__Proteobacteria;D_2__Alphaproteobacteria;D_3__Rhizobiales;D_4__Kaistiaceae;D_5__Kaistia	1.65073	7.28566	1.98477	0.0520141	0.247934	-4.27415
D_0__Bacteria;D_1__Proteobacteria;D_2__Gammaproteobacteria;D_3__Betaproteobacteriales;D_4__Gallionellaceae;Other	2.05388	8.12979	1.93587	0.0578722	0.271335	-4.33086
D_0__Bacteria;D_1__Proteobacteria;D_2__Gammaproteobacteria;D_3__Betaproteobacteriales;D_4__Burkholderiaceae;D_5__Achromobacter	1.93397	7.64318	1.92124	0.0597312	0.275534	-4.43717
D_0__Bacteria;D_1__Proteobacteria;D_2__Alphaproteobacteria;D_3__Rhizobiales;D_4__Hyphomicrobiaceae;D_5__Hyphomicrobium	1.76907	9.19761	1.91284	0.0608206	0.276106	-4.41651
D_0__Bacteria;D_1__Proteobacteria;D_2__Gammaproteobacteria;D_3__Pseudomonadales;D_4__Moraxellaceae;D_5__Acinetobacter	2.11738	11.32	1.8821	0.064956	0.276858	-4.27651
D_0__Bacteria;D_1__Proteobacteria;D_2__Alphaproteobacteria;D_3__Rhodobacterales;D_4__Rhodobacteraceae;D_5__Paracoccus	2.43159	10.3326	1.89374	0.0633634	0.276858	-4.29067
D_0__Bacteria;D_1__Proteobacteria;D_2__Alphaproteobacteria;D_3__Sphingomonadales;D_4__Sphingomonadaceae;D_5__Altererythrobacter	1.94578	8.72426	1.87584	0.0658263	0.276858	-4.39745
D_0__Bacteria;D_1__Firmicutes;D_2__Bacilli;D_3__Bacillales;D_4__Paenibacillaceae;D_5__Brevibacillus	2.04161	8.43102	1.88144	0.0650465	0.276858	-4.39926
D_0__Bacteria;D_1__Verrucomicrobia;D_2__Verrucomicrobiae;D_3__Opitutales;D_4__Opitutaceae;D_5__uncultured	1.89541	7.61369	1.89533	0.0631472	0.276858	-4.44149
D_0__Bacteria;D_1__Proteobacteria;D_2__Gammaproteobacteria;D_3__Enterobacteriales;D_4__Enterobacteriaceae;D_5__Enterobacter	-2.10859	11.8039	-1.84499	0.0702608	0.291226	-4.46828
D_0__Bacteria;D_1__Bacteroidetes;D_2__Bacteroidia;D_3__Chitinophagales;D_4__Chitinophagaceae;D_5__Arachidicoccus	1.93502	7.86743	1.79896	0.0773454	0.314921	-4.52367
D_0__Bacteria;D_1__Proteobacteria;D_2__Deltaproteobacteria;D_3__Oligoflexales;D_4__0319-6G20;Other	1.84729	8.58553	1.79377	0.0781797	0.314921	-4.58486
D_0__Bacteria;D_1__Proteobacteria;D_2__Gammaproteobacteria;D_3__Betaproteobacteriales;D_4__Burkholderiaceae;D_5__Pandoraea	1.66402	7.82267	1.77602	0.0810933	0.322121	-4.57477
D_0__Bacteria;D_1__Bacteroidetes;D_2__Bacteroidia;D_3__Sphingobacteriales;D_4__env.OPS 17;D_5__uncultured bacterium	-1.54544	7.5377	-1.75522	0.0846206	0.331527	-4.75925
D_0__Bacteria;D_1__Proteobacteria;D_2__Gammaproteobacteria;D_3__Legionellales;D_4__Legionellaceae;D_5__Legionella	2.10974	9.75818	1.74556	0.0863013	0.333543	-4.55003
D_0__Bacteria;D_1__Planctomycetes;D_2__Phycisphaerae;D_3__Tepidisphaerales;D_4__WD2101 soil group;Other	-2.30893	8.47827	-1.72985	0.089095	0.339749	-4.62376
D_0__Bacteria;D_1__Bacteroidetes;D_2__Bacteroidia;D_3__Cytophagales;D_4__Spirosomaceae;D_5__Dyadobacter	2.25372	9.93526	1.69797	0.0949933	0.357475	-4.60006
D_0__Bacteria;D_1__Proteobacteria;D_2__Alphaproteobacteria;D_3__Caulobacterales;D_4__Caulobacteraceae;D_5__Caulobacter	2.07364	9.15482	1.6073	0.113541	0.416317	-4.70544
D_0__Bacteria;D_1__Bacteroidetes;D_2__Bacteroidia;D_3__Flavobacteriales;Other;Other	1.30821	7.82773	1.60743	0.113513	0.416317	-4.98921
D_0__Bacteria;D_1__Actinobacteria;D_2__Actinobacteria;D_3__Micrococcales;D_4__Microbacteriaceae;D_5__Microbacterium	1.99149	9.67215	1.59236	0.116861	0.423067	-4.8701
D_0__Bacteria;D_1__Proteobacteria;D_2__Alphaproteobacteria;D_3__Rhizobiales;D_4__Beijerinckiaceae;D_5__Methylobacterium	1.55859	7.16475	1.51534	0.135239	0.483479	-5.02678
D_0__Bacteria;D_1__Firmicutes;D_2__Clostridia;D_3__Clostridiales;D_4__Ruminococcaceae;D_5__Sporobacter	-1.1944	7.29651	-1.50091	0.138924	0.490523	-5.14138
D_0__Bacteria;D_1__Actinobacteria;D_2__Actinobacteria;D_3__Micrococcales;D_4__Microbacteriaceae;D_5__Leifsonia	-1.98436	9.116	-1.48539	0.142976	0.498672	-4.91143
D_0__Bacteria;D_1__Proteobacteria;D_2__Alphaproteobacteria;D_3__Micropepsales;D_4__Micropepsaceae;Other	1.71598	9.01797	1.46205	0.149244	0.514263	-4.92012
D_0__Bacteria;D_1__Actinobacteria;D_2__Actinobacteria;D_3__Propionibacteriales;D_4__Propionibacteriaceae;D_5__Cutibacterium	1.7461	8.60898	1.4409	0.155111	0.528116	-4.91661
D_0__Bacteria;D_1__Proteobacteria;D_2__Alphaproteobacteria;D_3__Reyranellales;D_4__Reyranellaceae;D_5__Reyranella	1.78947	9.24024	1.40429	0.165684	0.542159	-4.99511
D_0__Bacteria;D_1__Actinobacteria;D_2__Actinobacteria;D_3__Propionibacteriales;D_4__Nocardioidaceae;D_5__Nocardioides	1.53015	13.0547	1.40855	0.164425	0.542159	-5.0035
D_0__Bacteria;D_1__Bacteroidetes;D_2__Bacteroidia;D_3__Flavobacteriales;D_4__Crocinitomicaceae;Other	1.32296	7.90581	1.39413	0.168714	0.542159	-5.14883
D_0__Bacteria;D_1__Fibrobacteres;D_2__Fibrobacteria;D_3__Fibrobacterales;D_4__Fibrobacteraceae;D_5__uncultured	-0.970065	7.92118	-1.40253	0.166206	0.542159	-5.28906
D_0__Bacteria;D_1__Bacteroidetes;D_2__Ignavibacteria;D_3__SJA-28;D_4__uncultured Ignavibacterium sp.;D_5__uncultured Ignavibacterium sp.	-1.23722	8.0242	-1.40004	0.166946	0.542159	-5.29709
D_0__Bacteria;D_1__Planctomycetes;D_2__vadinHA49;D_3__uncultured Planctomycetales bacterium;D_4__uncultured Planctomycetales bacterium;D_5__uncultured Planctomycetales bacterium	-0.933486	7.27586	-1.33567	0.186993	0.594222	-5.37879
D_0__Bacteria;D_1__Planctomycetes;D_2__Planctomycetacia;D_3__Planctomycetales;D_4__Schlesneriaceae;D_5__Planctopirus	1.26479	8.40531	1.31605	0.193449	0.603048	-5.33067
D_0__Bacteria;D_1__Actinobacteria;D_2__Thermoleophilia;D_3__Solirubrobacterales;D_4__67-14;D_5__uncultured Rubrobacteraceae bacterium	1.10492	8.27674	1.30816	0.196096	0.603048	-5.36432
D_0__Bacteria;D_1__Gemmatimonadetes;D_2__Gemmatimonadetes;D_3__Gemmatimonadales;D_4__Gemmatimonadaceae;D_5__uncultured	-1.01577	8.21515	-1.31164	0.194924	0.603048	-5.41069
D_0__Bacteria;D_1__Firmicutes;D_2__Clostridia;D_3__Clostridiales;D_4__Heliobacteriaceae;D_5__Hydrogenispora	1.02884	7.85052	1.27371	0.207959	0.616698	-5.41335
D_0__Bacteria;D_1__Proteobacteria;D_2__Gammaproteobacteria;D_3__Xanthomonadales;D_4__Xanthomonadaceae;D_5__Pseudoxanthomonas	-0.926423	8.24643	-1.28642	0.203522	0.616698	-5.44831
D_0__Bacteria;D_1__Proteobacteria;D_2__Alphaproteobacteria;D_3__Sphingomonadales;D_4__Sphingomonadaceae;D_5__Sphingopyxis	-0.889341	8.19329	-1.27935	0.205983	0.616698	-5.45242
D_0__Bacteria;D_1__Proteobacteria;D_2__Alphaproteobacteria;D_3__Sneathiellales;D_4__Sneathiellaceae;D_5__Ferrovibrio	-0.95254	8.088	-1.26423	0.211316	0.616698	-5.46546
D_0__Bacteria;D_1__Bacteroidetes;D_2__Bacteroidia;D_3__Cytophagales;D_4__Spirosomaceae;D_5__Emticicia	-0.863666	7.9701	-1.26518	0.210979	0.616698	-5.47164
D_0__Bacteria;D_1__Verrucomicrobia;D_2__Verrucomicrobiae;D_3__Opitutales;D_4__Opitutaceae;D_5__Lacunisphaera	-1.69652	10.7008	-1.23952	0.220256	0.627557	-5.20168
D_0__Bacteria;D_1__Bacteroidetes;D_2__Bacteroidia;D_3__Chitinophagales;D_4__Saprospiraceae;D_5__uncultured	-1.01273	8.41683	-1.24711	0.217481	0.627557	-5.49772
D_0__Bacteria;D_1__Acidobacteria;D_2__Acidobacteriia;D_3__Solibacterales;D_4__Solibacteraceae (Subgroup 3);D_5__Paludibaculum	-0.889341	7.51534	-1.23582	0.22162	0.627557	-5.50455
D_0__Bacteria;D_1__Proteobacteria;D_2__Gammaproteobacteria;D_3__Xanthomonadales;D_4__Rhodanobacteraceae;D_5__Luteibacter	-1.24619	7.46429	-1.2176	0.228417	0.628148	-5.28724
D_0__Bacteria;D_1__Bacteroidetes;D_2__Bacteroidia;D_3__Cytophagales;D_4__Spirosomaceae;D_5__uncultured	0.9401	8.14272	1.21842	0.228108	0.628148	-5.43146
D_0__Bacteria;D_1__Halanaerobiaeota;D_2__Halanaerobiia;D_3__Halanaerobiales;D_4__Halanaerobiaceae;D_5__Halocella	0.82392	7.87154	1.22755	0.224686	0.628148	-5.48181
D_0__Bacteria;D_1__Proteobacteria;D_2__Alphaproteobacteria;D_3__Caulobacterales;D_4__Caulobacteraceae;D_5__Phenylobacterium	-0.912536	7.86086	-1.20656	0.232609	0.633582	-5.53666
D_0__Bacteria;D_1__Proteobacteria;D_2__Gammaproteobacteria;D_3__Oceanospirillales;D_4__Halomonadaceae;D_5__Candidatus Portiera	1.24338	11.1414	1.19763	0.236042	0.636867	-5.28067
D_0__Bacteria;D_1__Actinobacteria;D_2__Actinobacteria;D_3__Streptomycetales;D_4__Streptomycetaceae;D_5__Streptomyces	1.21746	13.9904	1.18344	0.24157	0.637588	-5.25065
D_0__Bacteria;D_1__Proteobacteria;D_2__Alphaproteobacteria;D_3__Rhizobiales;D_4__Xanthobacteraceae;Other	-1.28388	12.4874	-1.16859	0.247456	0.637588	-5.29104
D_0__Bacteria;D_1__Proteobacteria;D_2__Gammaproteobacteria;D_3__Salinisphaerales;D_4__Solimonadaceae;D_5__Panacagrimonas	-1.20572	7.81642	-1.17364	0.245442	0.637588	-5.47348
D_0__Bacteria;D_1__Chloroflexi;D_2__Anaerolineae;D_3__Caldilineales;D_4__Caldilineaceae;D_5__uncultured	-1.06839	9.39196	-1.18603	0.240553	0.637588	-5.47681
D_0__Bacteria;D_1__Actinobacteria;D_2__Actinobacteria;D_3__Frankiales;D_4__Geodermatophilaceae;D_5__Blastococcus	1.08135	7.03161	1.17643	0.244335	0.637588	-5.55923
D_0__Bacteria;D_1__Actinobacteria;D_2__Actinobacteria;D_3__Corynebacteriales;D_4__Mycobacteriaceae;D_5__Mycobacterium	1.24925	11.9763	1.15353	0.253529	0.641675	-5.28825
D_0__Bacteria;D_1__Chloroflexi;D_2__Anaerolineae;D_3__Anaerolineales;D_4__Anaerolineaceae;D_5__uncultured	-0.889341	9.06365	-1.15498	0.25294	0.641675	-5.59682
D_0__Bacteria;D_1__Proteobacteria;D_2__Gammaproteobacteria;D_3__Betaproteobacteriales;D_4__TRA3-20;Other	-0.887442	8.60048	-1.11035	0.271533	0.681214	-5.57706
D_0__Bacteria;D_1__Planctomycetes;D_2__Planctomycetacia;D_3__Pirellulales;D_4__Pirellulaceae;D_5__Pirellula	-1.1764	8.98803	-1.08056	0.284467	0.701357	-5.53963
D_0__Bacteria;D_1__Proteobacteria;D_2__Gammaproteobacteria;D_3__Diplorickettsiales;D_4__Diplorickettsiaceae;D_5__Aquicella	-0.835064	8.8468	-1.08291	0.283428	0.701357	-5.67869
D_0__Bacteria;D_1__Verrucomicrobia;D_2__Verrucomicrobiae;D_3__Pedosphaerales;D_4__Pedosphaeraceae;D_5__uncultured Desulfovibrio sp.	1.52417	9.80143	1.05649	0.295221	0.711734	-5.40146
D_0__Bacteria;D_1__Bacteroidetes;D_2__Bacteroidia;D_3__Sphingobacteriales;D_4__env.OPS 17;D_5__uncultured Bacteroidetes bacterium	-0.981273	7.48719	-1.05043	0.297977	0.711734	-5.60043
D_0__Bacteria;D_1__Acidobacteria;D_2__Acidobacteriia;D_3__Acidobacteriales;D_4__Acidobacteriaceae (Subgroup 1);D_5__Terracidiphilus	0.74588	7.12305	1.04355	0.301118	0.711734	-5.70292
D_0__Bacteria;D_1__Proteobacteria;D_2__Deltaproteobacteria;D_3__Myxococcales;D_4__Blfdi19;D_5__uncultured prokaryote	-0.763597	7.51524	-1.05994	0.293663	0.711734	-5.70675
D_0__Bacteria;D_1__Chloroflexi;D_2__Anaerolineae;D_3__SBR1031;D_4__A4b;D_5__uncultured bacterium	-0.803233	8.77319	-1.04761	0.29926	0.711734	-5.71682
D_0__Bacteria;D_1__Patescibacteria;D_2__Berkelbacteria;D_3__metagenome;D_4__metagenome;D_5__metagenome	-0.989754	7.64148	-1.00636	0.318516	0.72298	-5.59728
D_0__Bacteria;D_1__Acidobacteria;D_2__Acidobacteriia;D_3__Acidobacteriales;D_4__Acidobacteriaceae (Subgroup 1);Other	0.882433	7.22897	1.01465	0.314578	0.72298	-5.71916
D_0__Bacteria;D_1__Firmicutes;D_2__Bacilli;D_3__Bacillales;D_4__Paenibacillaceae;D_5__Cohnella	0.948916	7.79738	1.0278	0.308404	0.72298	-5.72296
D_0__Bacteria;D_1__Firmicutes;D_2__Bacilli;D_3__Bacillales;D_4__Alicyclobacillaceae;D_5__Tumebacillus	1.05048	9.42141	1.00741	0.318016	0.72298	-5.73764
D_0__Archaea;D_1__Nanoarchaeaeota;D_2__Woesearchaeia;D_3__uncultured euryarchaeote;D_4__uncultured euryarchaeote;D_5__uncultured euryarchaeote	-0.710307	7.60093	-1.01224	0.315719	0.72298	-5.75729
D_0__Bacteria;D_1__Proteobacteria;D_2__Gammaproteobacteria;D_3__Betaproteobacteriales;D_4__Methylophilaceae;D_5__Methylobacillus	0.736495	7.40662	0.998653	0.322204	0.725592	-5.73462
D_0__Bacteria;D_1__Proteobacteria;D_2__Alphaproteobacteria;D_3__Rhizobiales;D_4__Rhizobiaceae;D_5__Allorhizobium-Neorhizobium-Pararhizobium-Rhizobium	1.35991	11.5735	0.964036	0.339119	0.75514	-5.45564
D_0__Bacteria;D_1__Bacteroidetes;D_2__Bacteroidia;D_3__Sphingobacteriales;D_4__env.OPS 17;Other	1.2545	10.0343	0.958994	0.341631	0.75514	-5.51924
D_0__Bacteria;D_1__Proteobacteria;D_2__Deltaproteobacteria;D_3__Myxococcales;D_4__Haliangiaceae;D_5__Haliangium	-0.841	8.85458	-0.955767	0.343245	0.75514	-5.81085
D_0__Bacteria;D_1__Proteobacteria;D_2__Alphaproteobacteria;D_3__Rhizobiales;D_4__Rhizobiaceae;Other	-1.4645	10.8237	-0.932393	0.355085	0.770401	-5.46375
D_0__Bacteria;D_1__Firmicutes;D_2__Bacilli;D_3__Bacillales;D_4__Paenibacillaceae;Other	0.797579	8.59748	0.920987	0.360957	0.770401	-5.81471
D_0__Bacteria;D_1__Proteobacteria;D_2__Alphaproteobacteria;D_3__Rhizobiales;D_4__Hyphomicrobiaceae;D_5__Pedomicrobium	0.824859	8.06044	0.921575	0.360653	0.770401	-5.82907
D_0__Bacteria;D_1__Proteobacteria;D_2__Alphaproteobacteria;D_3__Dongiales;D_4__Dongiaceae;D_5__Dongia	-0.833448	8.58577	-0.924827	0.358973	0.770401	-5.8359
D_0__Bacteria;D_1__Bacteroidetes;D_2__Bacteroidia;D_3__Flavobacteriales;D_4__Weeksellaceae;D_5__Chryseobacterium	0.918437	12.0238	0.857014	0.395043	0.80348	-5.5762
D_0__Bacteria;D_1__Planctomycetes;D_2__Planctomycetacia;D_3__Pirellulales;D_4__Pirellulaceae;D_5__uncultured	-1.08989	10.2625	-0.859272	0.393807	0.80348	-5.63817
D_0__Bacteria;D_1__Planctomycetes;D_2__Planctomycetacia;D_3__Planctomycetales;D_4__uncultured;D_5__metagenome	0.766584	8.7875	0.859798	0.393519	0.80348	-5.74495
D_0__Bacteria;D_1__Bacteroidetes;D_2__Bacteroidia;D_3__Sphingobacteriales;D_4__Sphingobacteriaceae;D_5__Sphingobacterium	-0.874507	7.92513	-0.880273	0.382426	0.80348	-5.7782
D_0__Bacteria;D_1__Bacteroidetes;D_2__Bacteroidia;D_3__Cytophagales;D_4__Cytophagaceae;D_5__Cytophaga	-0.863216	8.55056	-0.855101	0.396092	0.80348	-5.79351
D_0__Bacteria;D_1__Chloroflexi;D_2__Ktedonobacteria;D_3__Ktedonobacterales;D_4__Ktedonobacteraceae;D_5__uncultured	0.677454	7.5882	0.860318	0.393235	0.80348	-5.87668
D_0__Bacteria;D_1__Proteobacteria;D_2__Gammaproteobacteria;D_3__R7C24;Other;Other	0.693452	7.70708	0.855048	0.396121	0.80348	-5.87968
D_0__Bacteria;D_1__Firmicutes;D_2__Clostridia;D_3__Clostridiales;D_4__Ruminococcaceae;Other	-0.676685	7.13609	-0.845037	0.40164	0.808937	-5.91084
D_0__Bacteria;D_1__Verrucomicrobia;D_2__Verrucomicrobiae;D_3__Verrucomicrobiales;D_4__Verrucomicrobiaceae;D_5__uncultured	-0.771275	7.98923	-0.836965	0.406124	0.812249	-5.81242
D_0__Bacteria;D_1__Proteobacteria;D_2__Gammaproteobacteria;D_3__Betaproteobacteriales;D_4__Neisseriaceae;D_5__uncultured	0.661195	7.26423	0.830276	0.409864	0.814035	-5.91196
D_0__Bacteria;D_1__Proteobacteria;D_2__Gammaproteobacteria;D_3__Pseudomonadales;D_4__Moraxellaceae;D_5__Enhydrobacter	0.989211	10.7259	0.809579	0.421565	0.8315	-5.62177
D_0__Bacteria;D_1__Proteobacteria;D_2__Alphaproteobacteria;D_3__Sphingomonadales;D_4__Sphingomonadaceae;D_5__Novosphingobium	-1.24433	9.02963	-0.791545	0.431923	0.84568	-5.56287
D_0__Bacteria;D_1__Verrucomicrobia;D_2__Verrucomicrobiae;D_3__Pedosphaerales;D_4__Pedosphaeraceae;D_5__Pedosphaera	0.69545	8.41277	0.78681	0.434668	0.84568	-5.92143
D_0__Bacteria;D_1__Proteobacteria;D_2__Gammaproteobacteria;D_3__Betaproteobacteriales;D_4__Rhodocyclaceae;D_5__Candidatus Accumulibacter	-0.867321	12.2725	-0.77912	0.439147	0.848622	-5.69947
D_0__Bacteria;D_1__Proteobacteria;D_2__Gammaproteobacteria;D_3__Xanthomonadales;D_4__Xanthomonadaceae;D_5__Luteimonas	1.02365	10.4826	0.695622	0.489506	0.877342	-5.63327
D_0__Bacteria;D_1__Proteobacteria;D_2__Gammaproteobacteria;D_3__Diplorickettsiales;D_4__Diplorickettsiaceae;D_5__uncultured	0.774974	8.73394	0.593357	0.555301	0.877342	-5.7367
D_0__Bacteria;D_1__Proteobacteria;D_2__Deltaproteobacteria;D_3__Oligoflexales;D_4__Oligoflexaceae;D_5__Oligoflexus	-0.596721	9.47356	-0.520937	0.604438	0.877342	-5.75227
D_0__Bacteria;D_1__Proteobacteria;D_2__Gammaproteobacteria;D_3__Xanthomonadales;D_4__Rhodanobacteraceae;D_5__Dyella	-0.601505	9.24885	-0.453904	0.65163	0.877342	-5.75805
D_0__Bacteria;D_1__Firmicutes;D_2__Bacilli;D_3__Lactobacillales;D_4__Streptococcaceae;D_5__Streptococcus	-0.637465	9.56452	-0.407973	0.684829	0.877342	-5.79559
D_0__Bacteria;D_1__Deinococcus-Thermus;D_2__Deinococci;D_3__Deinococcales;D_4__Deinococcaceae;D_5__Deinococcus	0.550765	10.3931	0.497494	0.620764	0.877342	-5.79813
D_0__Bacteria;D_1__Proteobacteria;D_2__Gammaproteobacteria;D_3__Xanthomonadales;D_4__Xanthomonadaceae;D_5__Stenotrophomonas	-0.444726	10.7572	-0.309911	0.757764	0.877342	-5.8046
D_0__Bacteria;D_1__Actinobacteria;D_2__Actinobacteria;D_3__Micrococcales;D_4__Dermacoccaceae;D_5__Flexivirga	0.450852	9.5968	0.414735	0.6799	0.877342	-5.8064
D_0__Bacteria;D_1__Bacteroidetes;D_2__Bacteroidia;D_3__Sphingobacteriales;D_4__Sphingobacteriaceae;D_5__Pedobacter	-0.39105	10.9358	-0.276719	0.783002	0.877342	-5.81418
D_0__Bacteria;D_1__Proteobacteria;D_2__Alphaproteobacteria;D_3__Rhizobiales;D_4__Devosiaceae;D_5__Devosia	0.587042	12.9551	0.406849	0.68565	0.877342	-5.84241
D_0__Bacteria;D_1__Proteobacteria;Other;Other;Other;Other	-0.666533	8.6597	-0.628192	0.532399	0.877342	-5.84288
D_0__Bacteria;D_1__Proteobacteria;D_2__Gammaproteobacteria;D_3__Betaproteobacteriales;D_4__Burkholderiaceae;D_5__Massilia	0.404153	13.1596	0.48123	0.632204	0.877342	-5.86504
D_0__Bacteria;D_1__Proteobacteria;D_2__Alphaproteobacteria;D_3__Rhizobiales;D_4__Xanthobacteraceae;D_5__Pseudolabrys	0.433589	9.94346	0.323004	0.747879	0.877342	-5.88736
D_0__Bacteria;D_1__FBP;D_2__metagenome;D_3__metagenome;D_4__metagenome;D_5__metagenome	0.583648	8.09808	0.718773	0.475231	0.877342	-5.89854
D_0__Bacteria;D_1__Planctomycetes;D_2__Planctomycetacia;D_3__Planctomycetales;D_4__Rubinisphaeraceae;D_5__SH-PL14	-0.469071	10.5548	-0.40081	0.690066	0.877342	-5.90016
D_0__Bacteria;D_1__Bacteroidetes;D_2__Bacteroidia;D_3__Chitinophagales;D_4__Chitinophagaceae;D_5__Sediminibacterium	-0.4805	8.85009	-0.36412	0.717122	0.877342	-5.91511
D_0__Bacteria;D_1__Actinobacteria;D_2__Actinobacteria;D_3__Corynebacteriales;D_4__Nocardiaceae;D_5__Rhodococcus	-0.396118	13.6643	-0.570215	0.570783	0.877342	-5.93453
D_0__Bacteria;D_1__Planctomycetes;D_2__Planctomycetacia;D_3__Pirellulales;D_4__Pirellulaceae;D_5__Pir4 lineage	-0.599155	10.0692	-0.555099	0.581009	0.877342	-5.95896
D_0__Bacteria;D_1__Proteobacteria;D_2__Alphaproteobacteria;D_3__Acetobacterales;D_4__Acetobacteraceae;D_5__Granulibacter	0.511766	8.0942	0.582725	0.562388	0.877342	-5.95902
D_0__Bacteria;D_1__Chloroflexi;D_2__Ktedonobacteria;D_3__C0119;D_4__uncultured Chloroflexi bacterium;D_5__uncultured Chloroflexi bacterium	-0.447521	8.45964	-0.459277	0.64779	0.877342	-5.9742
D_0__Bacteria;D_1__Bacteroidetes;D_2__Bacteroidia;D_3__Cytophagales;D_4__Microscillaceae;D_5__uncultured	-0.271764	10.3898	-0.26045	0.795459	0.877342	-6.00403
D_0__Bacteria;D_1__Proteobacteria;D_2__Deltaproteobacteria;D_3__Myxococcales;D_4__BIrii41;Other	0.583592	8.51847	0.70602	0.483065	0.877342	-6.00656
D_0__Bacteria;D_1__Verrucomicrobia;D_2__Verrucomicrobiae;D_3__Opitutales;D_4__Opitutaceae;Other	-0.22045	8.82471	-0.215853	0.829877	0.877342	-6.02461
D_0__Bacteria;D_1__Proteobacteria;D_2__Gammaproteobacteria;D_3__Pseudomonadales;D_4__Moraxellaceae;D_5__Perlucidibaca	0.406622	7.08047	0.671237	0.504793	0.877342	-6.02596
D_0__Bacteria;D_1__Verrucomicrobia;D_2__Verrucomicrobiae;D_3__Verrucomicrobiales;D_4__Verrucomicrobiaceae;D_5__Prosthecobacter	0.368151	8.75578	0.468812	0.641	0.877342	-6.03001
D_0__Bacteria;D_1__Proteobacteria;D_2__Gammaproteobacteria;D_3__Alteromonadales;D_4__Alteromonadaceae;D_5__Rheinheimera	0.374345	8.40091	0.643003	0.522813	0.877342	-6.04585
D_0__Bacteria;D_1__Planctomycetes;D_2__Planctomycetacia;D_3__Pirellulales;D_4__Pirellulaceae;Other	0.487554	8.71773	0.590094	0.557471	0.877342	-6.08229
D_0__Bacteria;D_1__Verrucomicrobia;D_2__Verrucomicrobiae;D_3__Chthoniobacterales;D_4__Xiphinematobacteraceae;D_5__Candidatus Xiphinematobacter	0.461103	7.92849	0.559745	0.577857	0.877342	-6.08891
D_0__Bacteria;D_1__FBP;D_2__bacterium LY17;D_3__bacterium LY17;D_4__bacterium LY17;D_5__bacterium LY17	0.374345	7.20444	0.553872	0.581843	0.877342	-6.09779
D_0__Bacteria;D_1__Acidobacteria;D_2__Acidobacteriia;D_3__Acidobacteriales;D_4__Acidobacteriaceae (Subgroup 1);D_5__Granulicella	0.310463	7.99501	0.367638	0.714511	0.877342	-6.09903
D_0__Bacteria;D_1__Bacteroidetes;D_2__Bacteroidia;D_3__Chitinophagales;D_4__Chitinophagaceae;Other	-0.401266	9.74989	-0.43734	0.663525	0.877342	-6.11779
D_0__Bacteria;D_1__Bacteroidetes;D_2__Bacteroidia;D_3__Chitinophagales;D_4__Chitinophagaceae;D_5__Flavisolibacter	0.223518	7.67857	0.239734	0.8114	0.877342	-6.11881
D_0__Bacteria;D_1__Bacteroidetes;D_2__Bacteroidia;D_3__Chitinophagales;D_4__Chitinophagaceae;D_5__Terrimonas	-0.353962	8.88501	-0.331429	0.741542	0.877342	-6.12039
D_0__Bacteria;D_1__Verrucomicrobia;D_2__Verrucomicrobiae;D_3__Opitutales;D_4__Opitutaceae;D_5__Cephaloticoccus	-0.238643	8.32	-0.227498	0.820854	0.877342	-6.15336
D_0__Bacteria;D_1__Planctomycetes;D_2__Planctomycetacia;D_3__Planctomycetales;D_4__Rubinisphaeraceae;D_5__Planctomicrobium	-0.252587	8.03269	-0.282059	0.778925	0.877342	-6.17053
D_0__Bacteria;D_1__Chloroflexi;D_2__Anaerolineae;D_3__SBR1031;D_4__A4b;D_5__uncultured sludge bacterium S14	-0.292953	7.93682	-0.287497	0.774779	0.877342	-6.18202
D_0__Bacteria;D_1__Proteobacteria;D_2__Alphaproteobacteria;D_3__Rhizobiales;Other;Other	0.28321	7.85447	0.326058	0.74558	0.877342	-6.20041
D_0__Bacteria;D_1__Chloroflexi;D_2__Anaerolineae;D_3__Ardenticatenales;D_4__uncultured;D_5__bacterium YC-LK-LKJ14	-0.196368	7.66604	-0.356158	0.723043	0.877342	-6.20914
D_0__Bacteria;D_1__Actinobacteria;D_2__Thermoleophilia;D_3__Gaiellales;D_4__Gaiellaceae;D_5__Gaiella	-0.196368	7.89152	-0.355579	0.723475	0.877342	-6.20934
D_0__Bacteria;D_1__Chloroflexi;D_2__Anaerolineae;D_3__Caldilineales;D_4__Caldilineaceae;Other	-0.196368	7.63656	-0.354692	0.724136	0.877342	-6.20965
D_0__Bacteria;D_1__Firmicutes;D_2__Bacilli;D_3__Bacillales;D_4__Paenibacillaceae;D_5__uncultured	-0.196368	7.79567	-0.35073	0.72709	0.877342	-6.21102
D_0__Bacteria;D_1__Chloroflexi;D_2__Anaerolineae;D_3__Ardenticatenales;D_4__uncultured;Other	-0.196368	7.85591	-0.349979	0.727651	0.877342	-6.21128
D_0__Bacteria;D_1__Bacteroidetes;D_2__Ignavibacteria;D_3__SJA-28;D_4__uncultured organism;D_5__uncultured organism	-0.196368	7.64116	-0.345616	0.730909	0.877342	-6.21277
D_0__Bacteria;D_1__Chloroflexi;D_2__Chloroflexia;D_3__Thermomicrobiales;D_4__AKYG1722;D_5__uncultured sludge bacterium	-0.196368	7.28578	-0.342912	0.732932	0.877342	-6.21368
D_0__Bacteria;D_1__Nitrospirae;D_2__Nitrospira;D_3__Nitrospirales;D_4__Nitrospiraceae;D_5__Nitrospira	-0.196368	7.70589	-0.340597	0.734665	0.877342	-6.21445
D_0__Bacteria;D_1__Chloroflexi;D_2__JG30-KF-CM66;D_3__uncultured Armatimonadetes bacterium;D_4__uncultured Armatimonadetes bacterium;D_5__uncultured Armatimonadetes bacterium	-0.196368	7.52077	-0.33967	0.735359	0.877342	-6.21476
D_0__Bacteria;D_1__Chloroflexi;D_2__Anaerolineae;D_3__Caldilineales;D_4__Caldilineaceae;D_5__Litorilinea	-0.196368	7.42528	-0.337609	0.736904	0.877342	-6.21545
D_0__Bacteria;D_1__Actinobacteria;D_2__Acidimicrobiia;D_3__Actinomarinales;D_4__uncultured;Other	-0.196368	7.43457	-0.337116	0.737274	0.877342	-6.21561
D_0__Bacteria;D_1__Chloroflexi;D_2__Anaerolineae;D_3__Ardenticatenales;D_4__uncultured;D_5__uncultured Anaerolineaceae bacterium	-0.196368	7.31514	-0.33227	0.74091	0.877342	-6.2172
D_0__Bacteria;D_1__Verrucomicrobia;D_2__Verrucomicrobiae;D_3__Pedosphaerales;D_4__Pedosphaeraceae;D_5__bacterium Ellin516	-0.196368	7.11888	-0.330174	0.742485	0.877342	-6.21788
D_0__Bacteria;D_1__Proteobacteria;D_2__Alphaproteobacteria;D_3__Rhizobiales;D_4__Beijerinckiaceae;D_5__Methylocystis	-0.196368	7.4499	-0.328183	0.743981	0.877342	-6.21852
D_0__Bacteria;D_1__Firmicutes;D_2__Clostridia;D_3__Clostridiales;D_4__Peptostreptococcaceae;Other	-0.196368	7.54599	-0.327638	0.744392	0.877342	-6.2187
D_0__Bacteria;D_1__Chloroflexi;D_2__Chloroflexia;D_3__Thermomicrobiales;D_4__AKYG1722;D_5__uncultured alpha proteobacterium	-0.196368	7.69397	-0.323222	0.747716	0.877342	-6.22011
D_0__Bacteria;D_1__Bacteroidetes;D_2__Bacteroidia;D_3__Flavobacteriales;D_4__Weeksellaceae;D_5__Cloacibacterium	-0.196368	7.02645	-0.322116	0.748549	0.877342	-6.22046
D_0__Bacteria;D_1__Chloroflexi;D_2__Anaerolineae;D_3__Ardenticatenales;D_4__Ardenticatenaceae;D_5__uncultured	-0.196368	7.76379	-0.32186	0.748742	0.877342	-6.22054
D_0__Archaea;D_1__Thaumarchaeota;D_2__Nitrososphaeria;D_3__Nitrosopumilales;D_4__Nitrosopumilaceae;D_5__Candidatus Nitrosoarchaeum	-0.196368	7.49846	-0.321638	0.748909	0.877342	-6.22061
D_0__Bacteria;D_1__Bacteroidetes;D_2__Bacteroidia;D_3__Cytophagales;D_4__Cyclobacteriaceae;D_5__Algoriphagus	-0.196368	7.60215	-0.32125	0.749202	0.877342	-6.22073
D_0__Bacteria;D_1__Firmicutes;D_2__Bacilli;D_3__Bacillales;D_4__Bacillaceae;D_5__Gracilibacillus	-0.196368	7.3001	-0.32118	0.749254	0.877342	-6.22075
D_0__Bacteria;D_1__Proteobacteria;D_2__Alphaproteobacteria;D_3__Rhizobiales;D_4__Beijerinckiaceae;D_5__Microvirga	-0.196368	7.67272	-0.317262	0.752209	0.877342	-6.22198
D_0__Bacteria;D_1__Proteobacteria;D_2__Gammaproteobacteria;D_3__211ds20;D_4__uncultured beta proteobacterium;D_5__uncultured beta proteobacterium	-0.196368	7.7414	-0.317144	0.752299	0.877342	-6.22201
D_0__Bacteria;D_1__Chloroflexi;D_2__Gitt-GS-136;Other;Other;Other	-0.196368	7.46382	-0.317102	0.75233	0.877342	-6.22203
D_0__Bacteria;D_1__Bacteroidetes;D_2__Ignavibacteria;D_3__Kryptoniales;D_4__BSV26;D_5__denitrifying bacterium enrichment culture clone NOA_1_E9	-0.196368	8.03646	-0.315755	0.753347	0.877342	-6.22244
D_0__Bacteria;D_1__Proteobacteria;D_2__Alphaproteobacteria;D_3__uncultured;Other;Other	-0.196368	7.49448	-0.314421	0.754355	0.877342	-6.22286
D_0__Bacteria;D_1__Chloroflexi;D_2__Anaerolineae;D_3__SBR1031;D_4__A4b;Other	-0.196368	7.78036	-0.314023	0.754656	0.877342	-6.22298
D_0__Archaea;D_1__Thaumarchaeota;D_2__Nitrososphaeria;D_3__Nitrososphaerales;D_4__Nitrososphaeraceae;D_5__Candidatus Nitrocosmicus	-0.196368	7.68324	-0.312798	0.755581	0.877342	-6.22336
D_0__Bacteria;D_1__Actinobacteria;D_2__Thermoleophilia;D_3__Gaiellales;Other;Other	-0.196368	7.53723	-0.312544	0.755773	0.877342	-6.22343
D_0__Bacteria;D_1__Chloroflexi;D_2__Chloroflexia;D_3__Thermomicrobiales;D_4__AKYG1722;Other	-0.196368	7.3503	-0.31104	0.75691	0.877342	-6.22389
D_0__Bacteria;D_1__Chloroflexi;D_2__Chloroflexia;D_3__Thermomicrobiales;D_4__Thermomicrobiaceae;D_5__Nitrolancea	-0.196368	7.39671	-0.310076	0.75764	0.877342	-6.22419
D_0__Bacteria;D_1__Chloroflexi;D_2__KD4-96;D_3__uncultured Anaerolineaceae bacterium;D_4__uncultured Anaerolineaceae bacterium;D_5__uncultured Anaerolineaceae bacterium	-0.196368	7.07298	-0.308913	0.758519	0.877342	-6.22454
D_0__Bacteria;D_1__Actinobacteria;D_2__Actinobacteria;D_3__Micrococcales;D_4__Microbacteriaceae;D_5__Agromyces	-0.196368	7.32869	-0.301902	0.763831	0.877342	-6.22664
D_0__Bacteria;D_1__Chloroflexi;D_2__Chloroflexia;D_3__Chloroflexales;D_4__Roseiflexaceae;D_5__Kouleothrix	-0.196368	7.51401	-0.301857	0.763865	0.877342	-6.22665
D_0__Bacteria;D_1__Proteobacteria;D_2__Gammaproteobacteria;D_3__Xanthomonadales;D_4__Xanthomonadaceae;D_5__Arenimonas	-0.196368	7.39891	-0.300841	0.764635	0.877342	-6.22695
D_0__Bacteria;D_1__Firmicutes;D_2__Bacilli;D_3__Bacillales;D_4__Thermoactinomycetaceae;D_5__Shimazuella	-0.196368	7.58814	-0.300616	0.764806	0.877342	-6.22702
D_0__Bacteria;D_1__Actinobacteria;D_2__Actinobacteria;D_3__Streptosporangiales;D_4__Thermomonosporaceae;D_5__Actinomadura	-0.196368	7.38651	-0.300007	0.765268	0.877342	-6.2272
D_0__Bacteria;D_1__Bacteroidetes;D_2__Bacteroidia;D_3__Cytophagales;D_4__Microscillaceae;D_5__Chryseolinea	-0.196368	7.36635	-0.298948	0.766072	0.877342	-6.22751
D_0__Bacteria;D_1__Elusimicrobia;D_2__Elusimicrobia;D_3__Lineage IV;Other;Other	-0.196368	7.54627	-0.295394	0.768772	0.877342	-6.22854
D_0__Bacteria;D_1__Proteobacteria;D_2__Gammaproteobacteria;D_3__Xanthomonadales;D_4__Xanthomonadaceae;D_5__Lysobacter	-0.196368	7.10161	-0.293591	0.770142	0.877342	-6.22906
D_0__Bacteria;D_1__Proteobacteria;D_2__Alphaproteobacteria;D_3__Rhizobiales;D_4__Rhizobiales Incertae Sedis;D_5__uncultured	-0.196368	7.61239	-0.290254	0.772681	0.877342	-6.23002
D_0__Bacteria;D_1__Bacteroidetes;D_2__Bacteroidia;D_3__Flavobacteriales;D_4__Flavobacteriaceae;Other	-0.196368	7.43885	-0.290035	0.772847	0.877342	-6.23008
D_0__Bacteria;D_1__Bacteroidetes;D_2__Rhodothermia;D_3__Rhodothermales;D_4__Rhodothermaceae;D_5__uncultured	-0.196368	7.61256	-0.289892	0.772956	0.877342	-6.23012
D_0__Bacteria;D_1__Chloroflexi;D_2__Anaerolineae;D_3__Anaerolineales;D_4__Anaerolineaceae;D_5__UTCFX1	-0.196368	8.31961	-0.289608	0.773172	0.877342	-6.2302
D_0__Bacteria;D_1__Chloroflexi;D_2__Anaerolineae;D_3__Ardenticatenales;D_4__uncultured;D_5__uncultured Litorilinea sp.	-0.196368	7.39391	-0.289594	0.773182	0.877342	-6.23021
D_0__Bacteria;D_1__Verrucomicrobia;D_2__Verrucomicrobiae;D_3__Pedosphaerales;D_4__Pedosphaeraceae;D_5__ADurb.Bin063-1	-0.196368	8.04765	-0.288965	0.773662	0.877342	-6.23039
D_0__Bacteria;D_1__Proteobacteria;D_2__Gammaproteobacteria;D_3__Salinisphaerales;D_4__Solimonadaceae;Other	-0.196368	7.82795	-0.2831	0.77813	0.877342	-6.23203
D_0__Bacteria;D_1__Planctomycetes;D_2__Planctomycetacia;D_3__Planctomycetales;D_4__Gimesiaceae;D_5__uncultured	-0.196368	7.25313	-0.282301	0.77874	0.877342	-6.23225
D_0__Bacteria;D_1__Chloroflexi;D_2__KD4-96;Other;Other;Other	-0.196368	8.53704	-0.281184	0.779593	0.877342	-6.23256
D_0__Bacteria;D_1__Bacteroidetes;D_2__Bacteroidia;D_3__Bacteroidales;D_4__Paludibacteraceae;D_5__Paludibacter	-0.196368	6.99301	-0.279819	0.780634	0.877342	-6.23294
D_0__Bacteria;D_1__Planctomycetes;D_2__Planctomycetacia;D_3__Planctomycetales;D_4__uncultured;D_5__uncultured Planctomycetales bacterium	-0.196368	7.69851	-0.279713	0.780715	0.877342	-6.23297
D_0__Bacteria;D_1__Actinobacteria;D_2__Actinobacteria;D_3__Propionibacteriales;D_4__Nocardioidaceae;Other	-0.196368	8.32858	-0.279069	0.781207	0.877342	-6.23314
D_0__Bacteria;D_1__Actinobacteria;D_2__Actinobacteria;Other;Other;Other	-0.196368	8.68418	-0.278877	0.781353	0.877342	-6.23319
D_0__Bacteria;D_1__Bacteroidetes;D_2__Bacteroidia;D_3__Sphingobacteriales;Other;Other	-0.196368	8.05308	-0.278759	0.781443	0.877342	-6.23323
D_0__Bacteria;D_1__Gemmatimonadetes;D_2__Gemmatimonadetes;D_3__Gemmatimonadales;D_4__Gemmatimonadaceae;D_5__Gemmatimonas	-0.196368	8.19967	-0.278076	0.781965	0.877342	-6.23341
D_0__Bacteria;D_1__Gemmatimonadetes;D_2__Longimicrobia;D_3__Longimicrobiales;D_4__Longimicrobiaceae;Other	-0.196368	7.43942	-0.277129	0.782688	0.877342	-6.23367
D_0__Bacteria;D_1__Actinobacteria;D_2__Actinobacteria;D_3__Micrococcales;D_4__Intrasporangiaceae;D_5__Phycicoccus	-0.196368	7.64774	-0.276791	0.782946	0.877342	-6.23376
D_0__Bacteria;D_1__Proteobacteria;D_2__Alphaproteobacteria;D_3__Sphingomonadales;D_4__Sphingomonadaceae;D_5__Porphyrobacter	-0.196368	7.3029	-0.276472	0.78319	0.877342	-6.23385
D_0__Bacteria;D_1__Actinobacteria;D_2__Actinobacteria;D_3__Micrococcales;D_4__Micrococcaceae;Other	-0.196368	7.89996	-0.274473	0.784718	0.877342	-6.23439
D_0__Bacteria;D_1__Firmicutes;D_2__Bacilli;D_3__Bacillales;D_4__Bacillaceae;Other	-0.196368	7.26077	-0.27395	0.785118	0.877342	-6.23453
D_0__Bacteria;D_1__Chloroflexi;D_2__Chloroflexia;D_3__Thermomicrobiales;D_4__JG30-KF-CM45;D_5__uncultured anaerobic ammonium-oxidizing bacterium	-0.196368	7.87644	-0.273895	0.78516	0.877342	-6.23454
D_0__Bacteria;D_1__Acidobacteria;D_2__Subgroup 6;Other;Other;Other	-0.196368	9.26353	-0.272659	0.786105	0.877342	-6.23488
D_0__Bacteria;D_1__Acidobacteria;D_2__Acidobacteriia;D_3__Solibacterales;D_4__Solibacteraceae (Subgroup 3);D_5__Candidatus Solibacter	-0.196368	7.62915	-0.271795	0.786767	0.877342	-6.23511
D_0__Bacteria;D_1__Bacteroidetes;D_2__Bacteroidia;D_3__Chitinophagales;D_4__Chitinophagaceae;D_5__UTBCD1	-0.196368	6.98301	-0.271719	0.786824	0.877342	-6.23513
D_0__Bacteria;D_1__Omnitrophicaeota;D_2__metagenome;D_3__metagenome;D_4__metagenome;D_5__metagenome	-0.196368	7.66442	-0.26632	0.790959	0.877342	-6.23655
D_0__Bacteria;D_1__Actinobacteria;D_2__Actinobacteria;D_3__Micrococcales;D_4__Demequinaceae;D_5__Lysinimicrobium	-0.196368	7.73231	-0.265888	0.791289	0.877342	-6.23666
D_0__Bacteria;D_1__Acidobacteria;D_2__Blastocatellia (Subgroup 4);D_3__Blastocatellales;D_4__Blastocatellaceae;D_5__Stenotrophobacter	-0.196368	7.42961	-0.265537	0.791559	0.877342	-6.23676
D_0__Bacteria;D_1__Bacteroidetes;D_2__Bacteroidia;D_3__Chitinophagales;D_4__Chitinophagaceae;D_5__Heliimonas	-0.196368	7.32178	-0.264947	0.79201	0.877342	-6.23691
D_0__Archaea;D_1__Thaumarchaeota;D_2__Nitrososphaeria;D_3__Nitrososphaerales;D_4__Nitrososphaeraceae;D_5__Candidatus Nitrososphaera	-0.196368	7.30067	-0.264136	0.792633	0.877342	-6.23712
D_0__Bacteria;D_1__Proteobacteria;D_2__Alphaproteobacteria;D_3__Caulobacterales;D_4__Hyphomonadaceae;D_5__SWB02	-0.196368	8.2892	-0.260822	0.795174	0.877342	-6.23797
D_0__Bacteria;D_1__Bacteroidetes;D_2__Ignavibacteria;D_3__Kryptoniales;D_4__BSV26;D_5__denitrifying bacterium enrichment culture clone NOB_2_A7	-0.196368	7.65216	-0.260417	0.795485	0.877342	-6.23808
D_0__Bacteria;D_1__Bacteroidetes;D_2__Ignavibacteria;D_3__SJA-28;D_4__uncultured Bacteroidetes bacterium;D_5__uncultured Bacteroidetes bacterium	-0.196368	7.25489	-0.256378	0.798587	0.877342	-6.2391
D_0__Bacteria;D_1__Acidobacteria;D_2__Acidobacteriia;D_3__Solibacterales;D_4__Solibacteraceae (Subgroup 3);D_5__Bryobacter	-0.196368	7.99442	-0.254929	0.7997	0.877342	-6.23946
D_0__Bacteria;D_1__Proteobacteria;D_2__Alphaproteobacteria;D_3__Rhizobiales;D_4__Methyloligellaceae;D_5__uncultured	-0.196368	8.35099	-0.254645	0.799918	0.877342	-6.23953
D_0__Bacteria;D_1__Bacteroidetes;D_2__Bacteroidia;D_3__Cytophagales;D_4__Microscillaceae;Other	-0.196368	8.06307	-0.252046	0.801917	0.877342	-6.24018
D_0__Bacteria;D_1__Proteobacteria;D_2__Alphaproteobacteria;D_3__Rhizobiales;D_4__Rhizobiaceae;D_5__Ensifer	-0.196368	7.7034	-0.251476	0.802355	0.877342	-6.24032
D_0__Bacteria;D_1__Acidobacteria;D_2__Thermoanaerobaculia;D_3__Thermoanaerobaculales;D_4__Thermoanaerobaculaceae;D_5__Subgroup 10	-0.196368	7.57177	-0.251301	0.80249	0.877342	-6.24036
D_0__Bacteria;D_1__Planctomycetes;D_2__Planctomycetacia;D_3__Planctomycetales;D_4__uncultured;Other	-0.196368	8.50643	-0.250583	0.803042	0.877342	-6.24054
D_0__Bacteria;D_1__Actinobacteria;D_2__Actinobacteria;D_3__Micromonosporales;D_4__Micromonosporaceae;Other	-0.196368	8.30857	-0.249455	0.80391	0.877342	-6.24082
D_0__Bacteria;D_1__Verrucomicrobia;D_2__Verrucomicrobiae;D_3__Pedosphaerales;D_4__Pedosphaeraceae;D_5__bacterium enrichment culture clone heteroA59_4W	-0.196368	8.29224	-0.243123	0.808787	0.877342	-6.24235
D_0__Bacteria;D_1__Proteobacteria;D_2__Gammaproteobacteria;D_3__Betaproteobacteriales;D_4__Nitrosomonadaceae;D_5__MND1	-0.196368	8.42454	-0.235812	0.814428	0.877342	-6.24406
D_0__Bacteria;D_1__Proteobacteria;D_2__Alphaproteobacteria;D_3__Rhizobiales;D_4__Xanthobacteraceae;D_5__uncultured	-0.196368	7.55458	-0.231436	0.817809	0.877342	-6.24507
D_0__Bacteria;D_1__Actinobacteria;D_2__Actinobacteria;D_3__Pseudonocardiales;D_4__Pseudonocardiaceae;D_5__Pseudonocardia	-0.196368	7.4672	-0.23046	0.818563	0.877342	-6.24529
D_0__Bacteria;D_1__Actinobacteria;D_2__Thermoleophilia;D_3__Solirubrobacterales;D_4__67-14;Other	-0.196368	7.35544	-0.224351	0.82329	0.877342	-6.24665
D_0__Bacteria;D_1__Bacteroidetes;D_2__Bacteroidia;D_3__Flavobacteriales;D_4__Flavobacteriaceae;D_5__Mariniflexile	-0.196368	7.51746	-0.221788	0.825275	0.877342	-6.24721
D_0__Bacteria;D_1__Proteobacteria;D_2__Alphaproteobacteria;D_3__Rhizobiales;D_4__Rhizobiales Incertae Sedis;D_5__Bauldia	-0.196368	7.88708	-0.213983	0.831328	0.877342	-6.24888
D_0__Bacteria;D_1__Proteobacteria;D_2__Gammaproteobacteria;D_3__Betaproteobacteriales;D_4__Burkholderiaceae;D_5__Duganella	-0.186005	7.60073	-0.199683	0.842443	0.885804	-6.18148
D_0__Bacteria;D_1__Verrucomicrobia;D_2__Verrucomicrobiae;D_3__Verrucomicrobiales;D_4__Rubritaleaceae;D_5__Luteolibacter	-0.141582	8.55306	-0.180801	0.857168	0.897985	-6.18839
D_0__Bacteria;D_1__Actinobacteria;D_2__Actinobacteria;D_3__Micrococcales;D_4__Micrococcaceae;D_5__Arthrobacter	0.214904	11.6259	0.163068	0.871045	0.909193	-5.86601
D_0__Bacteria;D_1__Planctomycetes;D_2__Planctomycetacia;D_3__Planctomycetales;D_4__Schlesneriaceae;D_5__Schlesneria	0.158745	8.59032	0.150491	0.880911	0.916148	-5.96998
D_0__Bacteria;D_1__Proteobacteria;D_2__Deltaproteobacteria;D_3__Bdellovibrionales;D_4__Bdellovibrionaceae;D_5__Bdellovibrio	0.127417	9.27488	0.128848	0.897933	0.930467	-6.0163
D_0__Bacteria;D_1__Proteobacteria;D_2__Gammaproteobacteria;D_3__Cellvibrionales;D_4__Cellvibrionaceae;D_5__Cellvibrio	0.132023	10.8657	0.10733	0.914906	0.940965	-5.84263
D_0__Bacteria;D_1__Proteobacteria;D_2__Gammaproteobacteria;D_3__Xanthomonadales;D_4__Xanthomonadaceae;D_5__Thermomonas	0.127172	9.80869	0.103496	0.917934	0.940965	-5.886
D_0__Bacteria;D_1__Proteobacteria;D_2__Gammaproteobacteria;D_3__Betaproteobacteriales;D_4__Burkholderiaceae;D_5__Ralstonia	0.101049	7.23372	0.109291	0.913357	0.940965	-6.19265
D_0__Bacteria;D_1__Bacteroidetes;D_2__Bacteroidia;D_3__Chitinophagales;D_4__Chitinophagaceae;D_5__uncultured	0.0872311	11.3085	0.0631746	0.94985	0.970203	-5.90522
D_0__Bacteria;D_1__Proteobacteria;D_2__Alphaproteobacteria;D_3__Rhizobiales;D_4__Rhizobiaceae;D_5__Ochrobactrum	-0.0421994	12.6816	-0.0530418	0.957885	0.971472	-6.04694
D_0__Bacteria;D_1__Bacteroidetes;D_2__Bacteroidia;Other;Other;Other	-0.0516757	8.599	-0.0566949	0.954987	0.971472	-6.15959
D_0__Bacteria;D_1__Planctomycetes;D_2__Planctomycetacia;D_3__Gemmatales;D_4__Gemmataceae;D_5__Gemmata	0.0525493	8.73156	0.0484432	0.961533	0.971726	-6.08196
D_0__Bacteria;D_1__Proteobacteria;D_2__Alphaproteobacteria;D_3__Rhizobiales;D_4__Xanthobacteraceae;D_5__Rhodopseudomonas	0.0565381	7.96745	0.0433928	0.965541	0.97234	-6.03514
D_0__Bacteria;D_1__Acidobacteria;D_2__Subgroup 6;D_3__Acidobacteria bacterium SCN 69-37;D_4__Acidobacteria bacterium SCN 69-37;D_5__Acidobacteria bacterium SCN 69-37	0.0279417	8.70108	0.0290133	0.976956	0.980384	-6.19941
D_0__Bacteria;D_1__Armatimonadetes;D_2__uncultured;D_3__metagenome;D_4__metagenome;D_5__metagenome	-0.00433552	7.85565	-0.00612206	0.995137	0.995137	-6.20169

## Sheet: TAB S9.
Table S9: Statistical values and absolute abundance of the bacterial taxa between endorhizosphere of plant grown in soil (Plant_T2_Soil_Endo) versus endorhizosphere of plant grown in peat substrate (Plant_T1_Endo). The degree of differential abundance is represented by log2 fold change (logFC).
Taxa	logFC	AveExpr	t	P.Value	adj.P.Val	B
D_0__Bacteria;D_1__Proteobacteria;D_2__Gammaproteobacteria;D_3__Pseudomonadales;D_4__Pseudomonadaceae;D_5__Pseudomonas	3.56319	14.7695	4.93212	7.46224e-06	0.00176917	3.55312
D_0__Bacteria;D_1__Actinobacteria;D_2__Actinobacteria;D_3__Streptomycetales;D_4__Streptomycetaceae;D_5__Streptomyces	4.58244	13.9904	4.79021	1.23718e-05	0.00176917	3.05672
D_0__Bacteria;D_1__Firmicutes;D_2__Bacilli;D_3__Bacillales;D_4__Paenibacillaceae;D_5__Paenibacillus	4.87961	10.4227	4.59172	2.48693e-05	0.00237087	2.46931
D_0__Bacteria;D_1__Proteobacteria;D_2__Gammaproteobacteria;D_3__Alteromonadales;D_4__Alteromonadaceae;D_5__Rheinheimera	3.00647	8.40091	4.41114	4.64765e-05	0.00332307	1.92553
D_0__Bacteria;D_1__Firmicutes;D_2__Bacilli;D_3__Bacillales;Other;Other	4.23706	10.2063	3.62784	0.000613703	0.0351038	-0.371809
D_0__Bacteria;D_1__Proteobacteria;D_2__Alphaproteobacteria;D_3__Rhizobiales;D_4__Xanthobacteraceae;Other	-3.66085	12.4874	-3.48607	0.000953204	0.0417853	-0.748431
D_0__Bacteria;D_1__Firmicutes;D_2__Bacilli;D_3__Bacillales;D_4__Paenibacillaceae;Other	3.58398	8.59748	3.46312	0.00102272	0.0417853	-0.824899
D_0__Bacteria;D_1__Proteobacteria;D_2__Alphaproteobacteria;D_3__Sphingomonadales;D_4__Sphingomonadaceae;Other	3.03576	10.3295	3.39073	0.00127498	0.0455805	-1.02989
D_0__Bacteria;D_1__Proteobacteria;D_2__Alphaproteobacteria;D_3__Sphingomonadales;D_4__Sphingomonadaceae;D_5__Novosphingobium	-4.36217	9.02963	-3.29249	0.00171268	0.0544252	-1.26465
D_0__Bacteria;D_1__Bacteroidetes;D_2__Bacteroidia;D_3__Flavobacteriales;D_4__Flavobacteriaceae;Other	2.44527	7.43885	3.23983	0.0020023	0.0572657	-1.4584
D_0__Bacteria;D_1__Firmicutes;D_2__Bacilli;D_3__Bacillales;D_4__Thermoactinomycetaceae;D_5__Shimazuella	2.37786	7.58814	3.16227	0.00251392	0.0653619	-1.64526
D_0__Bacteria;D_1__Firmicutes;D_2__Bacilli;D_3__Bacillales;D_4__Bacillaceae;D_5__Bacillus	2.48135	15.0536	3.00745	0.00392217	0.0828664	-1.98078
D_0__Bacteria;D_1__Firmicutes;D_2__Bacilli;D_3__Bacillales;D_4__Paenibacillaceae;D_5__Cohnella	3.23351	7.79738	2.97648	0.00428045	0.0828664	-2.08443
D_0__Bacteria;D_1__Firmicutes;D_2__Bacilli;D_3__Bacillales;D_4__Planococcaceae;D_5__Sporosarcina	2.71505	8.9829	2.95261	0.00457724	0.0828664	-2.16229
D_0__Bacteria;D_1__Bacteroidetes;D_2__Bacteroidia;D_3__Flavobacteriales;D_4__Flavobacteriaceae;D_5__Mariniflexile	3.11299	7.51746	2.94807	0.00463588	0.0828664	-2.16462
D_0__Bacteria;D_1__Halanaerobiaeota;D_2__Halanaerobiia;D_3__Halanaerobiales;D_4__Halanaerobiaceae;D_5__Halocella	2.086	7.87154	2.95094	0.00459876	0.0828664	-2.18687
D_0__Bacteria;D_1__Proteobacteria;D_2__Gammaproteobacteria;D_3__Xanthomonadales;D_4__Rhodanobacteraceae;D_5__Rhodanobacter	-2.47047	11.972	-2.84327	0.00619712	0.0973918	-2.38407
D_0__Bacteria;D_1__Proteobacteria;D_2__Alphaproteobacteria;D_3__Rhodobacterales;D_4__Rhodobacteraceae;Other	-2.89433	8.94702	-2.83435	0.00635036	0.0973918	-2.39902
D_0__Bacteria;D_1__Firmicutes;D_2__Bacilli;D_3__Bacillales;D_4__Alicyclobacillaceae;D_5__Tumebacillus	3.47392	9.42141	2.82751	0.00647008	0.0973918	-2.43812
D_0__Bacteria;D_1__Bacteroidetes;D_2__Bacteroidia;D_3__Flavobacteriales;D_4__Flavobacteriaceae;D_5__Flavobacterium	2.82238	15.0274	2.73006	0.0084201	0.118642	-2.61827
D_0__Bacteria;D_1__Proteobacteria;D_2__Alphaproteobacteria;D_3__Sphingomonadales;D_4__Sphingomonadaceae;D_5__Sphingobium	3.08016	10.4482	2.66147	0.0101017	0.118642	-2.7538
D_0__Bacteria;D_1__Bacteroidetes;D_2__Bacteroidia;D_3__Cytophagales;D_4__Microscillaceae;Other	2.33809	8.06307	2.70422	0.00902078	0.118642	-2.78109
D_0__Bacteria;D_1__Proteobacteria;D_2__Gammaproteobacteria;D_3__Betaproteobacteriales;D_4__Rhodocyclaceae;D_5__Candidatus Accumulibacter	-3.06616	12.2725	-2.63653	0.0107856	0.118642	-2.81051
D_0__Bacteria;D_1__Proteobacteria;D_2__Gammaproteobacteria;D_3__Enterobacteriales;D_4__Enterobacteriaceae;D_5__Enterobacter	-3.21927	11.8039	-2.63893	0.0107181	0.118642	-2.82876
D_0__Bacteria;D_1__Chloroflexi;D_2__Chloroflexia;D_3__Chloroflexales;D_4__Herpetosiphonaceae;D_5__Herpetosiphon	-2.46577	7.49455	-2.65325	0.0103226	0.118642	-2.82987
D_0__Bacteria;D_1__Proteobacteria;D_2__Gammaproteobacteria;D_3__Betaproteobacteriales;D_4__Methylophilaceae;D_5__Methylobacillus	2.08662	7.40662	2.66312	0.0100577	0.118642	-2.86791
D_0__Bacteria;D_1__Verrucomicrobia;D_2__Verrucomicrobiae;D_3__Opitutales;D_4__Opitutaceae;D_5__IMCC26134	2.37782	9.58589	2.5955	0.0120033	0.127146	-3.02787
D_0__Bacteria;D_1__Proteobacteria;D_2__Gammaproteobacteria;D_3__Xanthomonadales;D_4__Xanthomonadaceae;D_5__Thermomonas	-2.75531	9.80869	-2.36345	0.0215552	0.199864	-3.37902
D_0__Bacteria;D_1__Planctomycetes;D_2__Planctomycetacia;D_3__Planctomycetales;D_4__uncultured;D_5__uncultured Planctomycetales bacterium	1.83904	7.69851	2.38416	0.0204861	0.199864	-3.49055
D_0__Bacteria;D_1__Actinobacteria;D_2__Thermoleophilia;D_3__Solirubrobacterales;D_4__67-14;D_5__uncultured Rubrobacteraceae bacterium	2.05588	8.27674	2.37369	0.0210207	0.199864	-3.499
D_0__Bacteria;D_1__Verrucomicrobia;D_2__Verrucomicrobiae;D_3__Pedosphaerales;D_4__Pedosphaeraceae;D_5__bacterium enrichment culture clone heteroA59_4W	2.15908	8.29224	2.3614	0.0216636	0.199864	-3.51755
D_0__Bacteria;D_1__Actinobacteria;D_2__Actinobacteria;D_3__Corynebacteriales;D_4__Mycobacteriaceae;D_5__Mycobacterium	-2.46325	11.9763	-2.3289	0.0234504	0.207338	-3.44255
D_0__Bacteria;D_1__Proteobacteria;D_2__Alphaproteobacteria;D_3__Caulobacterales;D_4__Caulobacteraceae;D_5__Asticcacaulis	-2.6363	10.5449	-2.32066	0.0239236	0.207338	-3.47918
D_0__Bacteria;D_1__Proteobacteria;D_2__Alphaproteobacteria;D_3__Rhizobiales;D_4__Beijerinckiaceae;D_5__Microvirga	1.46345	7.67272	2.21146	0.0310492	0.261178	-3.86028
D_0__Bacteria;D_1__Firmicutes;D_2__Bacilli;D_3__Bacillales;D_4__Bacillaceae;Other	1.68175	7.26077	2.16367	0.0347157	0.283677	-3.94303
D_0__Bacteria;D_1__Firmicutes;D_2__Clostridia;D_3__Clostridiales;D_4__Peptostreptococcaceae;Other	1.35359	7.54599	2.12459	0.0379907	0.301815	-4.03279
D_0__Bacteria;D_1__Proteobacteria;D_2__Gammaproteobacteria;D_3__Betaproteobacteriales;Other;Other	2.56007	12.9508	2.06669	0.043339	0.334999	-3.91051
D_0__Bacteria;D_1__Planctomycetes;D_2__Phycisphaerae;D_3__Tepidisphaerales;D_4__WD2101 soil group;Other	-2.68476	8.47827	-2.04547	0.0454558	0.339362	-4.04607
D_0__Bacteria;D_1__Proteobacteria;D_2__Alphaproteobacteria;Other;Other;Other	-2.05523	9.05758	-2.02613	0.0474632	0.339362	-4.12794
D_0__Bacteria;D_1__Proteobacteria;D_2__Gammaproteobacteria;D_3__Xanthomonadales;D_4__Xanthomonadaceae;D_5__Lysobacter	1.4576	7.10161	2.03612	0.0464169	0.339362	-4.19301
D_0__Bacteria;D_1__Proteobacteria;D_2__Gammaproteobacteria;D_3__Diplorickettsiales;D_4__Diplorickettsiaceae;D_5__uncultured	-2.11312	8.73394	-1.95324	0.0557293	0.365953	-4.24204
D_0__Bacteria;D_1__Planctomycetes;D_2__Planctomycetacia;D_3__Planctomycetales;D_4__Schlesneriaceae;D_5__Schlesneria	-1.75157	8.59032	-1.95878	0.0550609	0.365953	-4.27747
D_0__Bacteria;D_1__Patescibacteria;D_2__Berkelbacteria;D_3__metagenome;D_4__metagenome;D_5__metagenome	-1.78664	7.64148	-1.90567	0.0617646	0.365953	-4.36205
D_0__Bacteria;D_1__Bacteroidetes;D_2__Bacteroidia;D_3__Cytophagales;D_4__Cyclobacteriaceae;D_5__Algoriphagus	1.25429	7.60215	1.94377	0.056889	0.365953	-4.37002
D_0__Archaea;D_1__Thaumarchaeota;D_2__Nitrososphaeria;D_3__Nitrosopumilales;D_4__Nitrosopumilaceae;D_5__Candidatus Nitrosoarchaeum	1.24238	7.49846	1.92764	0.0589116	0.365953	-4.3984
D_0__Bacteria;D_1__Proteobacteria;D_2__Alphaproteobacteria;D_3__Rhizobiales;D_4__Rhizobiaceae;D_5__Ensifer	1.61616	7.7034	1.9158	0.0604346	0.365953	-4.40084
D_0__Bacteria;D_1__Actinobacteria;D_2__Actinobacteria;Other;Other;Other	1.44045	8.68418	1.91335	0.0607546	0.365953	-4.41329
D_0__Bacteria;D_1__Gemmatimonadetes;D_2__Longimicrobia;D_3__Longimicrobiales;D_4__Longimicrobiaceae;Other	1.44542	7.43942	1.91021	0.0611656	0.365953	-4.41969
D_0__Bacteria;D_1__Proteobacteria;D_2__Gammaproteobacteria;D_3__Steroidobacterales;D_4__Steroidobacteraceae;D_5__Steroidobacter	1.82128	7.99337	1.89136	0.0636857	0.365953	-4.43207
D_0__Bacteria;D_1__FBP;D_2__uncultured actinobacterium;D_3__uncultured actinobacterium;D_4__uncultured actinobacterium;D_5__uncultured actinobacterium	1.48858	8.02866	1.88922	0.0639778	0.365953	-4.45277
D_0__Bacteria;D_1__Actinobacteria;D_2__Actinobacteria;D_3__Micrococcales;D_4__Micrococcaceae;D_5__Arthrobacter	-2.3374	11.6259	-1.86681	0.0670993	0.371474	-4.27572
D_0__Bacteria;D_1__Proteobacteria;D_2__Gammaproteobacteria;D_3__Betaproteobacteriales;D_4__Methylophilaceae;Other	-2.36123	9.63658	-1.85469	0.0688396	0.371474	-4.39483
D_0__Bacteria;D_1__Proteobacteria;D_2__Alphaproteobacteria;D_3__Reyranellales;D_4__Reyranellaceae;D_5__Reyranella	-1.93932	9.24024	-1.86117	0.067904	0.371474	-4.41458
D_0__Bacteria;D_1__Verrucomicrobia;D_2__Verrucomicrobiae;D_3__Opitutales;D_4__Opitutaceae;D_5__Lacunisphaera	-2.35211	10.7008	-1.82803	0.0728056	0.3856	-4.37467
D_0__Bacteria;D_1__Proteobacteria;D_2__Alphaproteobacteria;D_3__Rhizobiales;D_4__Xanthobacteraceae;D_5__Pseudolabrys	-2.03378	9.94346	-1.78672	0.0793263	0.412497	-4.5322
D_0__Bacteria;D_1__Actinobacteria;D_2__Thermoleophilia;D_3__Gaiellales;Other;Other	1.15201	7.53723	1.75027	0.0854788	0.436552	-4.70299
D_0__Bacteria;D_1__Bacteroidetes;D_2__Bacteroidia;D_3__Flavobacteriales;Other;Other	1.44045	7.82773	1.73823	0.0875955	0.437575	-4.70557
D_0__Bacteria;D_1__Proteobacteria;D_2__Alphaproteobacteria;D_3__Parvibaculales;D_4__Parvibaculaceae;D_5__Parvibaculum	1.42161	7.54876	1.73183	0.088739	0.437575	-4.71677
D_0__Bacteria;D_1__Proteobacteria;D_2__Gammaproteobacteria;D_3__Betaproteobacteriales;D_4__Nitrosomonadaceae;D_5__IS-44	-1.74943	8.10295	-1.71862	0.0911362	0.441779	-4.66898
D_0__Bacteria;D_1__Proteobacteria;D_2__Gammaproteobacteria;D_3__Betaproteobacteriales;D_4__Burkholderiaceae;D_5__Achromobacter	1.67525	7.64318	1.69209	0.0961144	0.448181	-4.7668
D_0__Bacteria;D_1__Actinobacteria;D_2__Actinobacteria;D_3__Micromonosporales;D_4__Micromonosporaceae;Other	1.42538	8.30857	1.69791	0.0950039	0.448181	-4.77143
D_0__Bacteria;D_1__Bacteroidetes;D_2__Bacteroidia;D_3__Sphingobacteriales;Other;Other	1.25429	8.05308	1.68668	0.0971581	0.448181	-4.79739
D_0__Bacteria;D_1__Verrucomicrobia;D_2__Verrucomicrobiae;D_3__Pedosphaerales;D_4__Pedosphaeraceae;D_5__bacterium enrichment culture clone auto67_4W	1.70939	9.05956	1.67238	0.0999562	0.448543	-4.7224
D_0__Bacteria;D_1__Verrucomicrobia;D_2__Verrucomicrobiae;D_3__Pedosphaerales;D_4__Pedosphaeraceae;D_5__bacterium Ellin517	-1.54482	8.09451	-1.67028	0.100373	0.448543	-4.75863
D_0__Bacteria;D_1__Actinobacteria;D_2__Actinobacteria;D_3__Micrococcales;D_4__Microbacteriaceae;D_5__Leifsonia	-2.0786	9.116	-1.63403	0.107791	0.465886	-4.67957
D_0__Bacteria;D_1__Bacteroidetes;D_2__Bacteroidia;D_3__Cytophagales;D_4__Hymenobacteraceae;D_5__Hymenobacter	1.69042	7.77347	1.62004	0.11077	0.465886	-4.79312
D_0__Bacteria;D_1__Proteobacteria;D_2__Alphaproteobacteria;D_3__Rhizobiales;D_4__Hyphomicrobiaceae;D_5__Hyphomicrobium	1.40297	9.19761	1.64168	0.10619	0.465886	-4.85939
D_0__Bacteria;D_1__Bacteroidetes;D_2__Rhodothermia;D_3__Rhodothermales;D_4__Rhodothermaceae;D_5__uncultured	1.15201	7.61256	1.62342	0.110045	0.465886	-4.90068
D_0__Bacteria;D_1__Proteobacteria;D_2__Deltaproteobacteria;D_3__Myxococcales;D_4__BIrii41;D_5__uncultured Sorangiineae bacterium	-1.74021	7.80185	-1.59714	0.11579	0.470978	-4.8525
D_0__Bacteria;D_1__Acidobacteria;D_2__Subgroup 6;D_3__Acidobacteria bacterium SCN 69-37;D_4__Acidobacteria bacterium SCN 69-37;D_5__Acidobacteria bacterium SCN 69-37	1.69349	8.70108	1.5777	0.120196	0.470978	-4.85583
D_0__Bacteria;D_1__Proteobacteria;D_2__Alphaproteobacteria;D_3__Micropepsales;D_4__Micropepsaceae;Other	-1.51706	9.01797	-1.57762	0.120215	0.470978	-4.85629
D_0__Bacteria;D_1__Acidobacteria;D_2__Blastocatellia (Subgroup 4);D_3__Blastocatellales;D_4__Blastocatellaceae;D_5__Stenotrophobacter	1.25429	7.42961	1.60667	0.113679	0.470978	-4.9193
D_0__Bacteria;D_1__Proteobacteria;D_2__Gammaproteobacteria;D_3__Betaproteobacteriales;D_4__Nitrosomonadaceae;D_5__MND1	1.40297	8.42454	1.58221	0.119161	0.470978	-4.9482
D_0__Bacteria;D_1__Verrucomicrobia;D_2__Verrucomicrobiae;D_3__Pedosphaerales;D_4__Pedosphaeraceae;D_5__uncultured Desulfovibrio sp.	-1.80457	9.80143	-1.54051	0.128996	0.475947	-4.92965
D_0__Bacteria;D_1__Armatimonadetes;D_2__uncultured;D_3__metagenome;D_4__metagenome;D_5__metagenome	1.13177	7.85565	1.53043	0.131468	0.475947	-4.97857
D_0__Bacteria;D_1__Proteobacteria;D_2__Gammaproteobacteria;D_3__Betaproteobacteriales;D_4__TRA3-20;Other	-1.20795	8.60048	-1.5437	0.128223	0.475947	-4.98669
D_0__Bacteria;D_1__Verrucomicrobia;D_2__Verrucomicrobiae;D_3__Opitutales;D_4__Opitutaceae;D_5__Opitutus	1.4576	9.69466	1.54476	0.127966	0.475947	-4.99826
D_0__Bacteria;D_1__Proteobacteria;D_2__Alphaproteobacteria;D_3__Rhizobiales;D_4__Hyphomicrobiaceae;D_5__Pedomicrobium	1.42538	8.06044	1.53952	0.129238	0.475947	-5.00883
D_0__Bacteria;D_1__Proteobacteria;D_2__Deltaproteobacteria;D_3__Myxococcales;D_4__BIrii41;Other	1.31487	8.51847	1.5368	0.129901	0.475947	-5.0191
D_0__Bacteria;D_1__Proteobacteria;D_2__Gammaproteobacteria;D_3__Salinisphaerales;D_4__Solimonadaceae;D_5__Panacagrimonas	-1.51118	7.81642	-1.52034	0.13398	0.478977	-4.99719
D_0__Bacteria;D_1__Actinobacteria;D_2__Actinobacteria;D_3__Frankiales;D_4__Geodermatophilaceae;D_5__Blastococcus	1.3884	7.03161	1.4814	0.144033	0.508562	-5.09061
D_0__Bacteria;D_1__Proteobacteria;D_2__Gammaproteobacteria;D_3__uncultured;D_4__metagenome;D_5__metagenome	-1.30175	7.68103	-1.4509	0.152314	0.524842	-5.09716
D_0__Bacteria;D_1__Planctomycetes;D_2__Planctomycetacia;D_3__Pirellulales;D_4__Pirellulaceae;Other	1.24238	8.71773	1.45253	0.151863	0.524842	-5.1389
D_0__Bacteria;D_1__Bacteroidetes;D_2__Bacteroidia;D_3__Chitinophagales;D_4__Chitinophagaceae;D_5__Ferruginibacter	-1.23523	8.20597	-1.43582	0.156544	0.532996	-5.09193
D_0__Bacteria;D_1__Bacteroidetes;D_2__Bacteroidia;D_3__Flavobacteriales;D_4__Crocinitomicaceae;D_5__Fluviicola	1.2649	10.5326	1.3886	0.170381	0.573283	-5.173
D_0__Bacteria;D_1__Verrucomicrobia;D_2__Verrucomicrobiae;D_3__Chthoniobacterales;D_4__Chthoniobacteraceae;D_5__Chthoniobacter	-1.53522	8.36521	-1.37987	0.173042	0.575464	-5.05162
D_0__Bacteria;D_1__Bacteroidetes;D_2__Bacteroidia;D_3__Sphingobacteriales;D_4__Sphingobacteriaceae;D_5__Sphingobacterium	1.52362	7.92513	1.3638	0.178019	0.578561	-5.09709
D_0__Bacteria;D_1__Proteobacteria;D_2__Gammaproteobacteria;D_3__Betaproteobacteriales;D_4__Burkholderiaceae;D_5__Ralstonia	1.38655	7.23372	1.3682	0.176643	0.578561	-5.15309
D_0__Bacteria;D_1__Firmicutes;D_2__Bacilli;D_3__Bacillales;D_4__Paenibacillaceae;D_5__Brevibacillus	1.3045	8.43102	1.33065	0.188629	0.605904	-5.23039
D_0__Bacteria;D_1__Actinobacteria;D_2__Acidimicrobiia;D_3__Microtrichales;D_4__Iamiaceae;D_5__Iamia	-1.30175	8.01614	-1.32444	0.190669	0.605904	-5.261
D_0__Bacteria;D_1__Proteobacteria;D_2__Deltaproteobacteria;D_3__Oligoflexales;D_4__0319-6G20;Other	1.1763	8.58553	1.30927	0.195722	0.615127	-5.33135
D_0__Bacteria;D_1__Proteobacteria;D_2__Gammaproteobacteria;D_3__Cellvibrionales;D_4__Cellvibrionaceae;D_5__Cellvibrio	1.55194	10.8657	1.29772	0.199634	0.616249	-5.03462
D_0__Bacteria;D_1__Bacteroidetes;D_2__Bacteroidia;D_3__Chitinophagales;D_4__Chitinophagaceae;D_5__Flavisolibacter	1.24306	7.67857	1.29552	0.200389	0.616249	-5.25078
D_0__Bacteria;D_1__Proteobacteria;D_2__Gammaproteobacteria;D_3__Xanthomonadales;D_4__Xanthomonadaceae;D_5__Luteimonas	1.85419	10.4826	1.27951	0.205927	0.626544	-5.05483
D_0__Bacteria;D_1__Proteobacteria;D_2__Gammaproteobacteria;Other;Other;Other	1.10134	9.27174	1.26331	0.211644	0.637159	-5.39244
D_0__Bacteria;D_1__Proteobacteria;D_2__Alphaproteobacteria;D_3__Dongiales;D_4__Dongiaceae;D_5__Dongia	1.23206	8.58577	1.24398	0.218624	0.651318	-5.35013
D_0__Bacteria;D_1__Actinobacteria;D_2__Actinobacteria;D_3__Micrococcales;D_4__Dermacoccaceae;D_5__Flexivirga	-1.33503	9.5968	-1.22024	0.227423	0.663705	-5.12859
D_0__Bacteria;D_1__Actinobacteria;D_2__Actinobacteria;D_3__Frankiales;D_4__uncultured;D_5__uncultured Pseudonocardiaceae bacterium	-1.27587	7.47014	-1.22233	0.226639	0.663705	-5.23966
D_0__Bacteria;D_1__Proteobacteria;D_2__Gammaproteobacteria;D_3__Xanthomonadales;D_4__Xanthomonadaceae;D_5__Stenotrophomonas	1.68224	10.7572	1.20016	0.235064	0.672284	-5.14178
D_0__Bacteria;D_1__Proteobacteria;D_2__Gammaproteobacteria;D_3__Xanthomonadales;D_4__Rhodanobacteraceae;D_5__Dyella	-1.53427	9.24885	-1.20407	0.233561	0.672284	-5.15414
D_0__Bacteria;D_1__Proteobacteria;D_2__Gammaproteobacteria;D_3__Legionellales;D_4__Legionellaceae;D_5__Legionella	1.295	9.75818	1.18221	0.242053	0.685419	-5.32037
D_0__Bacteria;D_1__Proteobacteria;D_2__Alphaproteobacteria;D_3__Rhizobiales;D_4__Rhizobiaceae;Other	-1.79037	10.8237	-1.17544	0.244728	0.686197	-5.19025
D_0__Bacteria;D_1__Proteobacteria;D_2__Alphaproteobacteria;D_3__Sphingomonadales;D_4__Sphingomonadaceae;D_5__Sphingopyxis	0.866291	8.19329	1.16179	0.250187	0.694693	-5.45594
D_0__Bacteria;D_1__Proteobacteria;D_2__Gammaproteobacteria;D_3__Betaproteobacteriales;D_4__Burkholderiaceae;D_5__Burkholderia-Caballeronia-Paraburkholderia	-1.02378	9.26522	-1.14689	0.25624	0.702793	-5.4524
D_0__Bacteria;D_1__Actinobacteria;Other;Other;Other;Other	-0.883383	7.53796	-1.14256	0.258019	0.702793	-5.4744
D_0__Bacteria;D_1__Proteobacteria;D_2__Alphaproteobacteria;D_3__Caulobacterales;D_4__Caulobacteraceae;D_5__Caulobacter	1.38832	9.15482	1.11608	0.269093	0.726044	-5.27882
D_0__Bacteria;D_1__Firmicutes;D_2__Bacilli;D_3__Lactobacillales;D_4__Streptococcaceae;D_5__Streptococcus	-1.52437	9.56452	-0.991339	0.32573	0.728286	-5.36445
D_0__Bacteria;D_1__Proteobacteria;D_2__Gammaproteobacteria;D_3__Pseudomonadales;D_4__Moraxellaceae;D_5__Acinetobacter	1.08008	11.32	0.930825	0.355888	0.728286	-5.39296
D_0__Bacteria;D_1__Planctomycetes;D_2__Planctomycetacia;D_3__Pirellulales;D_4__Pirellulaceae;D_5__Pir4 lineage	1.27498	10.0692	1.07628	0.286359	0.728286	-5.40259
D_0__Bacteria;D_1__Proteobacteria;D_2__Alphaproteobacteria;D_3__Sphingomonadales;D_4__Sphingomonadaceae;D_5__Sphingomonas	1.16566	12.6043	0.949437	0.346426	0.728286	-5.43886
D_0__Bacteria;D_1__Proteobacteria;D_2__Alphaproteobacteria;D_3__Rhizobiales;D_4__Rhizobiaceae;D_5__Allorhizobium-Neorhizobium-Pararhizobium-Rhizobium	1.24569	11.5735	0.869484	0.388247	0.728286	-5.45561
D_0__Bacteria;D_1__Proteobacteria;D_2__Deltaproteobacteria;D_3__Oligoflexales;D_4__Oligoflexaceae;D_5__Oligoflexus	-0.943277	9.47356	-0.878866	0.383182	0.728286	-5.50811
D_0__Bacteria;D_1__Proteobacteria;D_2__Alphaproteobacteria;D_3__Rhizobiales;D_4__Devosiaceae;D_5__Devosia	-1.18787	12.9551	-0.793657	0.430702	0.728286	-5.52426
D_0__Bacteria;D_1__Proteobacteria;D_2__Gammaproteobacteria;D_3__Betaproteobacteriales;D_4__Burkholderiaceae;D_5__Massilia	-0.743235	13.1596	-0.834158	0.407691	0.728286	-5.52501
D_0__Bacteria;D_1__Planctomycetes;D_2__Planctomycetacia;D_3__Pirellulales;D_4__Pirellulaceae;D_5__Pirellula	-1.10541	8.98803	-1.01717	0.313391	0.728286	-5.53464
D_0__Bacteria;D_1__Planctomycetes;D_2__Planctomycetacia;D_3__Planctomycetales;D_4__Rubinisphaeraceae;D_5__SH-PL14	1.03002	10.5548	0.859758	0.393541	0.728286	-5.53733
D_0__Bacteria;D_1__Proteobacteria;D_2__Deltaproteobacteria;D_3__Myxococcales;D_4__Haliangiaceae;D_5__Haliangium	1.0059	8.85458	1.06068	0.293329	0.728286	-5.56966
D_0__Bacteria;D_1__Proteobacteria;D_2__Gammaproteobacteria;D_3__Betaproteobacteriales;D_4__Burkholderiaceae;Other	-0.990158	11.0775	-0.787977	0.43399	0.728286	-5.58099
D_0__Bacteria;D_1__Bacteroidetes;D_2__Bacteroidia;D_3__Sphingobacteriales;D_4__env.OPS 17;D_5__uncultured Alistipes sp.	-0.813057	8.39419	-0.932569	0.354995	0.728286	-5.6116
D_0__Bacteria;D_1__Verrucomicrobia;D_2__Verrucomicrobiae;D_3__Verrucomicrobiales;D_4__Verrucomicrobiaceae;D_5__uncultured	-0.897105	7.98923	-0.993457	0.324706	0.728286	-5.623
D_0__Bacteria;D_1__Actinobacteria;D_2__Actinobacteria;D_3__Micrococcales;D_4__Microbacteriaceae;D_5__Microbacterium	1.08037	9.67215	0.951941	0.345165	0.728286	-5.64829
D_0__Bacteria;D_1__Bacteroidetes;D_2__Bacteroidia;D_3__Sphingobacteriales;D_4__env.OPS 17;Other	0.955647	10.0343	0.790307	0.43264	0.728286	-5.65811
D_0__Bacteria;D_1__Bacteroidetes;D_2__Bacteroidia;D_3__Sphingobacteriales;D_4__env.OPS 17;D_5__uncultured bacterium	-0.886272	7.5377	-1.00344	0.319911	0.728286	-5.66314
D_0__Bacteria;D_1__Proteobacteria;Other;Other;Other;Other	-0.850792	8.6597	-0.855013	0.39614	0.728286	-5.67069
D_0__Bacteria;D_1__Bacteroidetes;D_2__Bacteroidia;D_3__Sphingobacteriales;D_4__Sphingobacteriaceae;D_5__Mucilaginibacter	-0.6893	10.6232	-0.62399	0.535135	0.728286	-5.68231
D_0__Bacteria;D_1__Proteobacteria;D_2__Gammaproteobacteria;D_3__Xanthomonadales;D_4__Rhodanobacteraceae;D_5__Luteibacter	-0.679303	7.46429	-0.672763	0.503829	0.728286	-5.71175
D_0__Bacteria;D_1__Bacteroidetes;D_2__Bacteroidia;D_3__Chitinophagales;D_4__Chitinophagaceae;D_5__Sediminibacterium	-0.90133	8.85009	-0.734233	0.465831	0.728286	-5.71744
D_0__Bacteria;D_1__Bacteroidetes;D_2__Bacteroidia;D_3__Cytophagales;D_4__Microscillaceae;D_5__uncultured	-0.775879	10.3898	-0.792379	0.431441	0.728286	-5.72374
D_0__Bacteria;D_1__Planctomycetes;D_2__Planctomycetacia;D_3__Gemmatales;D_4__Gemmataceae;D_5__Gemmata	-0.865846	8.73156	-0.888655	0.377941	0.728286	-5.73143
D_0__Bacteria;D_1__Bacteroidetes;D_2__Bacteroidia;Other;Other;Other	-0.791109	8.599	-0.926734	0.357991	0.728286	-5.73515
D_0__Bacteria;D_1__Proteobacteria;D_2__Alphaproteobacteria;D_3__Micropepsales;D_4__Micropepsaceae;D_5__uncultured	-0.751153	10.115	-0.739386	0.462721	0.728286	-5.74248
D_0__Bacteria;D_1__Proteobacteria;D_2__Gammaproteobacteria;D_3__Xanthomonadales;D_4__Xanthomonadaceae;D_5__Pseudoxanthomonas	0.658348	8.24643	0.859742	0.39355	0.728286	-5.75834
D_0__Bacteria;D_1__Bacteroidetes;D_2__Bacteroidia;D_3__Cytophagales;D_4__Cytophagaceae;D_5__Cytophaga	0.801661	8.55056	0.770208	0.444372	0.728286	-5.75981
D_0__Bacteria;D_1__Bacteroidetes;D_2__Bacteroidia;D_3__Cytophagales;D_4__Spirosomaceae;D_5__Dyadobacter	-0.77937	9.93526	-0.691096	0.492324	0.728286	-5.78138
D_0__Bacteria;D_1__Bacteroidetes;D_2__Bacteroidia;D_3__Chitinophagales;D_4__Chitinophagaceae;D_5__Chitinophaga	-0.614172	8.13613	-0.525964	0.600963	0.728286	-5.78545
D_0__Bacteria;D_1__Bacteroidetes;D_2__Bacteroidia;D_3__Chitinophagales;D_4__Chitinophagaceae;D_5__Arachidicoccus	0.679906	7.86743	0.723051	0.472619	0.728286	-5.83447
D_0__Bacteria;D_1__Chloroflexi;D_2__Ktedonobacteria;D_3__C0119;D_4__uncultured Chloroflexi bacterium;D_5__uncultured Chloroflexi bacterium	-0.612531	8.45964	-0.669796	0.505705	0.728286	-5.84686
D_0__Bacteria;D_1__Chloroflexi;D_2__Anaerolineae;D_3__Ardenticatenales;D_4__uncultured;D_5__bacterium YC-LK-LKJ14	0.462796	7.66604	0.836507	0.406379	0.728286	-5.85382
D_0__Bacteria;D_1__Actinobacteria;D_2__Thermoleophilia;D_3__Gaiellales;D_4__Gaiellaceae;D_5__Gaiella	0.462796	7.89152	0.835145	0.407139	0.728286	-5.85492
D_0__Bacteria;D_1__Chloroflexi;D_2__Anaerolineae;D_3__Caldilineales;D_4__Caldilineaceae;Other	0.462796	7.63656	0.833062	0.408303	0.728286	-5.85659
D_0__Bacteria;D_1__Firmicutes;D_2__Bacilli;D_3__Bacillales;D_4__Paenibacillaceae;D_5__uncultured	0.462796	7.79567	0.823758	0.413527	0.728286	-5.86402
D_0__Bacteria;D_1__Chloroflexi;D_2__Anaerolineae;D_3__Ardenticatenales;D_4__uncultured;Other	0.462796	7.85591	0.821993	0.414523	0.728286	-5.86542
D_0__Bacteria;D_1__Bacteroidetes;D_2__Bacteroidia;D_3__Chitinophagales;D_4__Chitinophagaceae;D_5__Flavitalea	-0.586129	7.54358	-0.574872	0.567651	0.728286	-5.86751
D_0__Bacteria;D_1__Bacteroidetes;D_2__Ignavibacteria;D_3__SJA-28;D_4__uncultured organism;D_5__uncultured organism	0.462796	7.64116	0.811747	0.42033	0.728286	-5.87349
D_0__Bacteria;D_1__Chloroflexi;D_2__Chloroflexia;D_3__Thermomicrobiales;D_4__AKYG1722;D_5__uncultured sludge bacterium	0.462796	7.28578	0.805395	0.423955	0.728286	-5.87845
D_0__Bacteria;D_1__Nitrospirae;D_2__Nitrospira;D_3__Nitrospirales;D_4__Nitrospiraceae;D_5__Nitrospira	0.462796	7.70589	0.799959	0.427072	0.728286	-5.88265
D_0__Bacteria;D_1__Chloroflexi;D_2__JG30-KF-CM66;D_3__uncultured Armatimonadetes bacterium;D_4__uncultured Armatimonadetes bacterium;D_5__uncultured Armatimonadetes bacterium	0.462796	7.52077	0.797781	0.428325	0.728286	-5.88433
D_0__Bacteria;D_1__Proteobacteria;D_2__Gammaproteobacteria;D_3__Diplorickettsiales;D_4__Diplorickettsiaceae;D_5__Aquicella	0.569876	8.8468	0.704039	0.484289	0.728286	-5.88696
D_0__Bacteria;D_1__Chloroflexi;D_2__Anaerolineae;D_3__Caldilineales;D_4__Caldilineaceae;D_5__Litorilinea	0.462796	7.42528	0.792939	0.431117	0.728286	-5.88805
D_0__Bacteria;D_1__Actinobacteria;D_2__Acidimicrobiia;D_3__Actinomarinales;D_4__uncultured;Other	0.462796	7.43457	0.791781	0.431787	0.728286	-5.88893
D_0__Bacteria;D_1__Proteobacteria;D_2__Gammaproteobacteria;D_3__Pseudomonadales;D_4__Moraxellaceae;D_5__Perlucidibaca	0.462796	7.08047	0.781742	0.437617	0.728286	-5.89656
D_0__Bacteria;D_1__Chloroflexi;D_2__Anaerolineae;D_3__Ardenticatenales;D_4__uncultured;D_5__uncultured Anaerolineaceae bacterium	0.462796	7.31514	0.7804	0.4384	0.728286	-5.89757
D_0__Bacteria;D_1__Verrucomicrobia;D_2__Verrucomicrobiae;D_3__Opitutales;D_4__Opitutaceae;Other	-0.514179	8.82471	-0.539725	0.591499	0.728286	-5.89956
D_0__Bacteria;D_1__Verrucomicrobia;D_2__Verrucomicrobiae;D_3__Pedosphaerales;D_4__Pedosphaeraceae;D_5__bacterium Ellin516	0.462796	7.11888	0.775478	0.441278	0.728286	-5.90126
D_0__Bacteria;D_1__Proteobacteria;D_2__Alphaproteobacteria;D_3__Rhizobiales;D_4__Beijerinckiaceae;D_5__Methylocystis	0.462796	7.4499	0.770802	0.444023	0.728286	-5.90475
D_0__Bacteria;D_1__Planctomycetes;D_2__Planctomycetacia;D_3__Planctomycetales;D_4__uncultured;D_5__metagenome	0.521454	8.7875	0.636415	0.527065	0.728286	-5.91108
D_0__Bacteria;D_1__Chloroflexi;D_2__Chloroflexia;D_3__Thermomicrobiales;D_4__AKYG1722;D_5__uncultured alpha proteobacterium	0.462796	7.69397	0.75915	0.450906	0.728286	-5.91336
D_0__Bacteria;D_1__Bacteroidetes;D_2__Bacteroidia;D_3__Flavobacteriales;D_4__Weeksellaceae;D_5__Cloacibacterium	0.462796	7.02645	0.756551	0.452449	0.728286	-5.91526
D_0__Bacteria;D_1__Chloroflexi;D_2__Anaerolineae;D_3__Ardenticatenales;D_4__Ardenticatenaceae;D_5__uncultured	0.462796	7.76379	0.755951	0.452806	0.728286	-5.9157
D_0__Bacteria;D_1__Firmicutes;D_2__Bacilli;D_3__Bacillales;D_4__Bacillaceae;D_5__Gracilibacillus	0.462796	7.3001	0.754354	0.453757	0.728286	-5.91687
D_0__Bacteria;D_1__Proteobacteria;D_2__Gammaproteobacteria;D_3__211ds20;D_4__uncultured beta proteobacterium;D_5__uncultured beta proteobacterium	0.462796	7.7414	0.744873	0.459423	0.728286	-5.92373
D_0__Bacteria;D_1__Chloroflexi;D_2__Gitt-GS-136;Other;Other;Other	0.462796	7.46382	0.744775	0.459482	0.728286	-5.9238
D_0__Bacteria;D_1__Firmicutes;D_2__Clostridia;D_3__Clostridiales;D_4__Ruminococcaceae;D_5__Sporobacter	-0.535235	7.29651	-0.670511	0.505253	0.728286	-5.926
D_0__Bacteria;D_1__Bacteroidetes;D_2__Ignavibacteria;D_3__Kryptoniales;D_4__BSV26;D_5__denitrifying bacterium enrichment culture clone NOA_1_E9	0.462796	8.03646	0.741613	0.461381	0.728286	-5.92607
D_0__Bacteria;D_1__Proteobacteria;D_2__Alphaproteobacteria;D_3__uncultured;Other;Other	0.462796	7.49448	0.738478	0.463268	0.728286	-5.92831
D_0__Bacteria;D_1__Chloroflexi;D_2__Anaerolineae;D_3__SBR1031;D_4__A4b;Other	0.462796	7.78036	0.737543	0.463832	0.728286	-5.92898
D_0__Archaea;D_1__Thaumarchaeota;D_2__Nitrososphaeria;D_3__Nitrososphaerales;D_4__Nitrososphaeraceae;D_5__Candidatus Nitrocosmicus	0.462796	7.68324	0.734666	0.465569	0.728286	-5.93103
D_0__Bacteria;D_1__Chloroflexi;D_2__Anaerolineae;D_3__Caldilineales;D_4__Caldilineaceae;D_5__uncultured	-0.493534	9.39196	-0.545861	0.587302	0.728286	-5.93104
D_0__Bacteria;D_1__Chloroflexi;D_2__Chloroflexia;D_3__Thermomicrobiales;D_4__AKYG1722;Other	0.462796	7.3503	0.730537	0.468068	0.728286	-5.93395
D_0__Bacteria;D_1__Chloroflexi;D_2__Chloroflexia;D_3__Thermomicrobiales;D_4__Thermomicrobiaceae;D_5__Nitrolancea	0.462796	7.39671	0.728273	0.469442	0.728286	-5.93555
D_0__Bacteria;D_1__Verrucomicrobia;D_2__Verrucomicrobiae;D_3__Verrucomicrobiales;D_4__Verrucomicrobiaceae;D_5__Prosthecobacter	0.443579	8.75578	0.591573	0.556487	0.728286	-5.93747
D_0__Bacteria;D_1__Chloroflexi;D_2__KD4-96;D_3__uncultured Anaerolineaceae bacterium;D_4__uncultured Anaerolineaceae bacterium;D_5__uncultured Anaerolineaceae bacterium	0.462796	7.07298	0.725542	0.471102	0.728286	-5.93747
D_0__Bacteria;D_1__Actinobacteria;D_2__Actinobacteria;D_3__Micrococcales;D_4__Microbacteriaceae;D_5__Agromyces	0.462796	7.32869	0.709075	0.481182	0.728286	-5.94889
D_0__Bacteria;D_1__Chloroflexi;D_2__Chloroflexia;D_3__Chloroflexales;D_4__Roseiflexaceae;D_5__Kouleothrix	0.462796	7.51401	0.708969	0.481247	0.728286	-5.94896
D_0__Bacteria;D_1__Proteobacteria;D_2__Gammaproteobacteria;D_3__Xanthomonadales;D_4__Xanthomonadaceae;D_5__Arenimonas	0.462796	7.39891	0.706584	0.482717	0.728286	-5.95059
D_0__Bacteria;D_1__Actinobacteria;D_2__Actinobacteria;D_3__Streptosporangiales;D_4__Thermomonosporaceae;D_5__Actinomadura	0.462796	7.38651	0.704625	0.483926	0.728286	-5.95193
D_0__Bacteria;D_1__Bacteroidetes;D_2__Bacteroidia;D_3__Cytophagales;D_4__Microscillaceae;D_5__Chryseolinea	0.462796	7.36635	0.702137	0.485465	0.728286	-5.95362
D_0__Bacteria;D_1__FBP;D_2__bacterium LY17;D_3__bacterium LY17;D_4__bacterium LY17;D_5__bacterium LY17	0.462796	7.20444	0.699317	0.487211	0.728286	-5.95553
D_0__Bacteria;D_1__Proteobacteria;D_2__Alphaproteobacteria;D_3__Acetobacterales;D_4__Acetobacteraceae;D_5__Granulibacter	0.459912	8.0942	0.555633	0.580646	0.728286	-5.95638
D_0__Bacteria;D_1__Bacteroidetes;D_2__Ignavibacteria;D_3__SJA-28;D_4__uncultured Ignavibacterium sp.;D_5__uncultured Ignavibacterium sp.	-0.578057	8.0242	-0.652027	0.517017	0.728286	-5.95653
D_0__Bacteria;D_1__FBP;D_2__metagenome;D_3__metagenome;D_4__metagenome;D_5__metagenome	0.462641	8.09808	0.607717	0.545801	0.728286	-5.95701
D_0__Bacteria;D_1__Elusimicrobia;D_2__Elusimicrobia;D_3__Lineage IV;Other;Other	0.462796	7.54627	0.693789	0.490646	0.728286	-5.95926
D_0__Bacteria;D_1__Proteobacteria;D_2__Alphaproteobacteria;D_3__Rhizobiales;D_4__Rhizobiales Incertae Sedis;D_5__uncultured	0.462796	7.61239	0.681717	0.498192	0.728286	-5.96729
D_0__Bacteria;D_1__Chloroflexi;D_2__Anaerolineae;D_3__Anaerolineales;D_4__Anaerolineaceae;D_5__UTCFX1	0.462796	8.31961	0.6802	0.499144	0.728286	-5.96829
D_0__Bacteria;D_1__Chloroflexi;D_2__Anaerolineae;D_3__Ardenticatenales;D_4__uncultured;D_5__uncultured Litorilinea sp.	0.462796	7.39391	0.680168	0.499164	0.728286	-5.96831
D_0__Bacteria;D_1__Verrucomicrobia;D_2__Verrucomicrobiae;D_3__Pedosphaerales;D_4__Pedosphaeraceae;D_5__ADurb.Bin063-1	0.462796	8.04765	0.67869	0.500094	0.728286	-5.96928
D_0__Bacteria;D_1__Proteobacteria;D_2__Alphaproteobacteria;D_3__Rhizobiales;D_4__Devosiaceae;D_5__Arsenicitalea	0.462796	7.52175	0.678002	0.500526	0.728286	-5.96973
D_0__Bacteria;D_1__Acidobacteria;D_2__Acidobacteriia;D_3__Acidobacteriales;D_4__Acidobacteriaceae (Subgroup 1);D_5__Terracidiphilus	0.462796	7.12305	0.673052	0.503647	0.728286	-5.97297
D_0__Bacteria;D_1__Proteobacteria;D_2__Gammaproteobacteria;D_3__Salinisphaerales;D_4__Solimonadaceae;Other	0.462796	7.82795	0.664916	0.508798	0.728286	-5.97824
D_0__Bacteria;D_1__Planctomycetes;D_2__Planctomycetacia;D_3__Planctomycetales;D_4__Gimesiaceae;D_5__uncultured	0.462796	7.25313	0.663039	0.509991	0.728286	-5.97945
D_0__Bacteria;D_1__Chloroflexi;D_2__KD4-96;Other;Other;Other	0.462796	8.53704	0.660414	0.511661	0.728286	-5.98113
D_0__Bacteria;D_1__Bacteroidetes;D_2__Bacteroidia;D_3__Bacteroidales;D_4__Paludibacteraceae;D_5__Paludibacter	0.462796	6.99301	0.65721	0.513704	0.728286	-5.98317
D_0__Bacteria;D_1__Actinobacteria;D_2__Actinobacteria;D_3__Propionibacteriales;D_4__Nocardioidaceae;Other	0.462796	8.32858	0.655448	0.514829	0.728286	-5.98429
D_0__Bacteria;D_1__Gemmatimonadetes;D_2__Gemmatimonadetes;D_3__Gemmatimonadales;D_4__Gemmatimonadaceae;D_5__Gemmatimonas	0.462796	8.19967	0.653114	0.516321	0.728286	-5.98577
D_0__Bacteria;D_1__Proteobacteria;D_2__Alphaproteobacteria;D_3__Rhizobiales;D_4__Kaistiaceae;D_5__Kaistia	0.462796	7.28566	0.651692	0.517231	0.728286	-5.98667
D_0__Bacteria;D_1__Actinobacteria;D_2__Actinobacteria;D_3__Micrococcales;D_4__Intrasporangiaceae;D_5__Phycicoccus	0.462796	7.64774	0.650098	0.518253	0.728286	-5.98767
D_0__Bacteria;D_1__Proteobacteria;D_2__Alphaproteobacteria;D_3__Sphingomonadales;D_4__Sphingomonadaceae;D_5__Porphyrobacter	0.462796	7.3029	0.649349	0.518733	0.728286	-5.98815
D_0__Bacteria;D_1__Planctomycetes;D_2__vadinHA49;D_3__uncultured Antarctic bacterium LB3-13;D_4__uncultured Antarctic bacterium LB3-13;D_5__uncultured Antarctic bacterium LB3-13	0.462796	7.98539	0.645974	0.520901	0.728286	-5.99026
D_0__Bacteria;D_1__Actinobacteria;D_2__Actinobacteria;D_3__Micrococcales;D_4__Micrococcaceae;Other	0.462796	7.89996	0.644654	0.52175	0.728286	-5.99109
D_0__Bacteria;D_1__Chloroflexi;D_2__Chloroflexia;D_3__Thermomicrobiales;D_4__JG30-KF-CM45;D_5__uncultured anaerobic ammonium-oxidizing bacterium	0.462796	7.87644	0.643296	0.522624	0.728286	-5.99193
D_0__Bacteria;D_1__Acidobacteria;D_2__Subgroup 6;Other;Other;Other	0.462796	9.26353	0.640393	0.524496	0.728286	-5.99374
D_0__Bacteria;D_1__Acidobacteria;D_2__Acidobacteriia;D_3__Solibacterales;D_4__Solibacteraceae (Subgroup 3);D_5__Candidatus Solibacter	0.462796	7.62915	0.638362	0.525807	0.728286	-5.995
D_0__Bacteria;D_1__Bacteroidetes;D_2__Bacteroidia;D_3__Chitinophagales;D_4__Chitinophagaceae;D_5__UTBCD1	0.462796	6.98301	0.638185	0.525921	0.728286	-5.99511
D_0__Bacteria;D_1__Proteobacteria;D_2__Gammaproteobacteria;D_3__Betaproteobacteriales;D_4__Methylophilaceae;D_5__Methylotenera	0.462796	7.1108	0.62611	0.533754	0.728286	-6.0025
D_0__Bacteria;D_1__Omnitrophicaeota;D_2__metagenome;D_3__metagenome;D_4__metagenome;D_5__metagenome	0.462796	7.66442	0.625503	0.534149	0.728286	-6.00287
D_0__Bacteria;D_1__Actinobacteria;D_2__Actinobacteria;D_3__Micrococcales;D_4__Demequinaceae;D_5__Lysinimicrobium	0.462796	7.73231	0.62449	0.534809	0.728286	-6.00348
D_0__Bacteria;D_1__Bacteroidetes;D_2__Bacteroidia;D_3__Chitinophagales;D_4__Chitinophagaceae;D_5__Heliimonas	0.462796	7.32178	0.62228	0.536251	0.728286	-6.00482
D_0__Archaea;D_1__Thaumarchaeota;D_2__Nitrososphaeria;D_3__Nitrososphaerales;D_4__Nitrososphaeraceae;D_5__Candidatus Nitrososphaera	0.462796	7.30067	0.620374	0.537496	0.728286	-6.00597
D_0__Bacteria;D_1__Firmicutes;D_2__Clostridia;D_3__Clostridiales;D_4__Heliobacteriaceae;D_5__Hydrogenispora	0.462796	7.85052	0.619105	0.538325	0.728286	-6.00673
D_0__Bacteria;D_1__Actinobacteria;D_2__Actinobacteria;D_3__Pseudonocardiales;D_4__Pseudonocardiaceae;Other	-0.443553	9.71475	-0.544825	0.588009	0.728286	-6.00999
D_0__Bacteria;D_1__Proteobacteria;D_2__Alphaproteobacteria;D_3__Caulobacterales;D_4__Hyphomonadaceae;D_5__SWB02	0.462796	8.2892	0.612591	0.542594	0.728286	-6.01062
D_0__Bacteria;D_1__Bacteroidetes;D_2__Ignavibacteria;D_3__Kryptoniales;D_4__BSV26;D_5__denitrifying bacterium enrichment culture clone NOB_2_A7	0.462796	7.65216	0.61164	0.54322	0.728286	-6.01118
D_0__Bacteria;D_1__Bacteroidetes;D_2__Bacteroidia;D_3__Sphingobacteriales;D_4__Sphingobacteriaceae;D_5__Solitalea	0.462796	7.94004	0.609596	0.544563	0.728286	-6.01239
D_0__Bacteria;D_1__Chloroflexi;D_2__Ktedonobacteria;D_3__Ktedonobacterales;D_4__Ktedonobacteraceae;D_5__uncultured	0.462796	7.5882	0.607132	0.546186	0.728286	-6.01384
D_0__Bacteria;D_1__Bacteroidetes;D_2__Ignavibacteria;D_3__SJA-28;D_4__uncultured Bacteroidetes bacterium;D_5__uncultured Bacteroidetes bacterium	0.462796	7.25489	0.602153	0.549472	0.728286	-6.01676
D_0__Bacteria;D_1__Acidobacteria;D_2__Acidobacteriia;D_3__Solibacterales;D_4__Solibacteraceae (Subgroup 3);D_5__Bryobacter	0.462796	7.99442	0.59875	0.551723	0.728286	-6.01874
D_0__Bacteria;D_1__Proteobacteria;D_2__Alphaproteobacteria;D_3__Rhizobiales;D_4__Methyloligellaceae;D_5__uncultured	0.462796	8.35099	0.598083	0.552165	0.728286	-6.01913
D_0__Bacteria;D_1__Proteobacteria;D_2__Gammaproteobacteria;D_3__Betaproteobacteriales;D_4__Neisseriaceae;D_5__uncultured	0.462796	7.26423	0.593511	0.555198	0.728286	-6.02177
D_0__Bacteria;D_1__Proteobacteria;D_2__Gammaproteobacteria;D_3__R7C24;Other;Other	0.462796	7.70708	0.590358	0.557295	0.728286	-6.02358
D_0__Bacteria;D_1__Acidobacteria;D_2__Thermoanaerobaculia;D_3__Thermoanaerobaculales;D_4__Thermoanaerobaculaceae;D_5__Subgroup 10	0.462796	7.57177	0.590228	0.557382	0.728286	-6.02366
D_0__Bacteria;D_1__Planctomycetes;D_2__Planctomycetacia;D_3__Planctomycetales;D_4__uncultured;Other	0.462796	8.50643	0.588543	0.558504	0.728286	-6.02462
D_0__Bacteria;D_1__Spirochaetes;D_2__Spirochaetia;D_3__Spirochaetales;D_4__Spirochaetaceae;D_5__Spirochaeta 2	0.462796	8.882	0.579525	0.56453	0.728286	-6.02973
D_0__Bacteria;D_1__Verrucomicrobia;D_2__Verrucomicrobiae;D_3__Chthoniobacterales;D_4__Xiphinematobacteraceae;D_5__Candidatus Xiphinematobacter	0.462796	7.92849	0.577204	0.566085	0.728286	-6.03103
D_0__Bacteria;D_1__Firmicutes;D_2__Bacilli;D_3__Bacillales;D_4__Sporolactobacillaceae;D_5__Pullulanibacillus	0.462796	7.92412	0.564622	0.574557	0.728286	-6.038
D_0__Bacteria;D_1__Proteobacteria;D_2__Gammaproteobacteria;D_3__Betaproteobacteriales;D_4__Gallionellaceae;D_5__Candidatus Nitrotoga	0.462796	7.85901	0.563579	0.575262	0.728286	-6.03857
D_0__Bacteria;D_1__Acidobacteria;D_2__Acidobacteriia;D_3__Acidobacteriales;D_4__Acidobacteriaceae (Subgroup 1);Other	0.462796	7.22897	0.560581	0.57729	0.728286	-6.0402
D_0__Bacteria;D_1__Verrucomicrobia;D_2__Verrucomicrobiae;D_3__Pedosphaerales;D_4__Pedosphaeraceae;D_5__Pedosphaera	0.462796	8.41277	0.548908	0.585223	0.728286	-6.04649
D_0__Bacteria;D_1__Proteobacteria;D_2__Alphaproteobacteria;D_3__Rhizobiales;D_4__Xanthobacteraceae;D_5__uncultured	0.462796	7.55458	0.543571	0.588866	0.728286	-6.04932
D_0__Bacteria;D_1__Proteobacteria;D_2__Alphaproteobacteria;D_3__Rhizobiales;Other;Other	0.462796	7.85447	0.541479	0.590298	0.728286	-6.05042
D_0__Bacteria;D_1__Actinobacteria;D_2__Actinobacteria;D_3__Pseudonocardiales;D_4__Pseudonocardiaceae;D_5__Pseudonocardia	0.462796	7.4672	0.54128	0.590434	0.728286	-6.05053
D_0__Bacteria;D_1__Planctomycetes;D_2__Planctomycetacia;D_3__Planctomycetales;D_4__Schlesneriaceae;D_5__Planctopirus	0.462796	8.40531	0.53873	0.592181	0.728286	-6.05186
D_0__Bacteria;D_1__Verrucomicrobia;D_2__Verrucomicrobiae;D_3__Opitutales;D_4__Opitutaceae;D_5__uncultured	0.462796	7.61369	0.535057	0.594702	0.728286	-6.05378
D_0__Bacteria;D_1__Proteobacteria;D_2__Gammaproteobacteria;D_3__Betaproteobacteriales;D_4__Gallionellaceae;Other	0.462796	8.12979	0.531125	0.597406	0.728286	-6.05581
D_0__Bacteria;D_1__Dependentiae;D_2__Babeliae;D_3__Babeliales;Other;Other	0.462796	7.78531	0.529555	0.598487	0.728286	-6.05662
D_0__Bacteria;D_1__Verrucomicrobia;D_2__Verrucomicrobiae;D_3__Chthoniobacterales;D_4__Terrimicrobiaceae;D_5__Terrimicrobium	0.462796	8.32139	0.529092	0.598806	0.728286	-6.05686
D_0__Bacteria;D_1__Actinobacteria;D_2__Thermoleophilia;D_3__Solirubrobacterales;D_4__67-14;Other	0.462796	7.35544	0.526932	0.600295	0.728286	-6.05797
D_0__Bacteria;D_1__Proteobacteria;D_2__Alphaproteobacteria;D_3__Rhizobiales;D_4__Rhizobiaceae;D_5__Ochrobactrum	0.406232	12.6816	0.50808	0.613367	0.737071	-5.84769
D_0__Bacteria;D_1__Bacteroidetes;D_2__Bacteroidia;D_3__Chitinophagales;D_4__Chitinophagaceae;D_5__Terrimonas	0.559072	8.88501	0.510966	0.611358	0.737071	-5.95088
D_0__Bacteria;D_1__Proteobacteria;D_2__Alphaproteobacteria;D_3__Rhizobiales;D_4__Rhizobiales Incertae Sedis;D_5__Bauldia	0.462796	7.88708	0.502581	0.617205	0.73858	-6.07014
D_0__Bacteria;D_1__Proteobacteria;D_2__Gammaproteobacteria;D_3__Pseudomonadales;D_4__Moraxellaceae;D_5__Enhydrobacter	-0.599981	10.7259	-0.463873	0.644514	0.74098	-5.70652
D_0__Bacteria;D_1__Planctomycetes;D_2__Planctomycetacia;D_3__Pirellulales;D_4__Pirellulaceae;D_5__Rhodopirellula	-0.522721	8.31658	-0.474739	0.636796	0.74098	-5.83753
D_0__Bacteria;D_1__Proteobacteria;D_2__Alphaproteobacteria;D_3__Rhodobacterales;D_4__Rhodobacteraceae;D_5__Paracoccus	0.536234	10.3326	0.463024	0.645119	0.74098	-5.8571
D_0__Bacteria;D_1__Proteobacteria;D_2__Gammaproteobacteria;D_3__Salinisphaerales;D_4__Solimonadaceae;D_5__Alkanibacter	0.40481	10.1667	0.467283	0.642088	0.74098	-5.88457
D_0__Bacteria;D_1__Proteobacteria;D_2__Alphaproteobacteria;D_3__Caulobacterales;D_4__Caulobacteraceae;D_5__Brevundimonas	0.494629	9.29937	0.479065	0.633734	0.74098	-5.97924
D_0__Bacteria;D_1__Planctomycetes;D_2__Planctomycetacia;D_3__Planctomycetales;D_4__Rubinisphaeraceae;D_5__Planctomicrobium	0.439182	8.03269	0.484023	0.630233	0.74098	-6.00895
D_0__Bacteria;D_1__Gemmatimonadetes;D_2__Gemmatimonadetes;D_3__Gemmatimonadales;D_4__Gemmatimonadaceae;D_5__uncultured	0.389174	8.21515	0.479065	0.633734	0.74098	-6.00905
D_0__Bacteria;D_1__Chloroflexi;D_2__Anaerolineae;D_3__SBR1031;D_4__A4b;D_5__uncultured sludge bacterium S14	0.484715	7.93682	0.465853	0.643105	0.74098	-6.02278
D_0__Bacteria;D_1__Proteobacteria;D_2__Gammaproteobacteria;D_3__Betaproteobacteriales;D_4__Burkholderiaceae;D_5__Duganella	-0.418659	7.60073	-0.470151	0.64005	0.74098	-6.06204
D_0__Bacteria;D_1__Proteobacteria;D_2__Gammaproteobacteria;D_3__Betaproteobacteriales;D_4__Burkholderiaceae;D_5__Pandoraea	-0.353562	7.82267	-0.463891	0.644501	0.74098	-6.06693
D_0__Bacteria;D_1__Fibrobacteres;D_2__Fibrobacteria;D_3__Fibrobacterales;D_4__Fibrobacteraceae;D_5__uncultured	-0.310901	7.92118	-0.448073	0.655807	0.750243	-6.06011
D_0__Bacteria;D_1__Verrucomicrobia;D_2__Verrucomicrobiae;D_3__Opitutales;D_4__Opitutaceae;D_5__Cephaloticoccus	-0.447174	8.32	-0.443771	0.658896	0.750774	-6.04703
D_0__Bacteria;D_1__Verrucomicrobia;D_2__Verrucomicrobiae;D_3__Pedosphaerales;D_4__Pedosphaeraceae;Other	-0.406823	10.9814	-0.44	0.661609	0.750874	-6.05289
D_0__Bacteria;D_1__Bacteroidetes;D_2__Bacteroidia;D_3__Chitinophagales;D_4__Saprospiraceae;D_5__uncultured	-0.353562	8.41683	-0.433964	0.665961	0.752825	-6.07997
D_0__Bacteria;D_1__Actinobacteria;D_2__Actinobacteria;D_3__Corynebacteriales;D_4__Nocardiaceae;D_5__Rhodococcus	0.278739	13.6643	0.403628	0.688004	0.772278	-5.94509
D_0__Bacteria;D_1__Bacteroidetes;D_2__Bacteroidia;D_3__Flavobacteriales;D_4__Crocinitomicaceae;Other	-0.310901	7.90581	-0.388537	0.699073	0.772278	-6.08426
D_0__Bacteria;D_1__Proteobacteria;D_2__Alphaproteobacteria;D_3__Sneathiellales;D_4__Sneathiellaceae;D_5__Ferrovibrio	-0.293376	8.088	-0.388132	0.699371	0.772278	-6.08599
D_0__Bacteria;D_1__Planctomycetes;D_2__vadinHA49;D_3__uncultured Planctomycetales bacterium;D_4__uncultured Planctomycetales bacterium;D_5__uncultured Planctomycetales bacterium	-0.274322	7.27586	-0.391252	0.697076	0.772278	-6.08644
D_0__Bacteria;D_1__Proteobacteria;D_2__Alphaproteobacteria;D_3__Sphingomonadales;D_4__Sphingomonadaceae;D_5__Altererythrobacter	-0.332534	8.72426	-0.397654	0.692377	0.772278	-6.08784
D_0__Bacteria;D_1__Proteobacteria;D_2__Alphaproteobacteria;D_3__Rhizobiales;D_4__Beijerinckiaceae;D_5__Methylobacterium	-0.353562	7.16475	-0.393672	0.695299	0.772278	-6.09616
D_0__Bacteria;D_1__Planctomycetes;D_2__Planctomycetacia;D_3__Pirellulales;D_4__Pirellulaceae;D_5__uncultured	-0.461443	10.2625	-0.369308	0.713273	0.7846	-5.86502
D_0__Bacteria;D_1__Proteobacteria;D_2__Deltaproteobacteria;D_3__Bdellovibrionales;D_4__Bdellovibrionaceae;D_5__Bdellovibrio	0.34334	9.27488	0.365585	0.716035	0.78462	-5.9357
D_0__Bacteria;D_1__Firmicutes;D_2__Bacilli;D_3__Bacillales;D_4__Planococcaceae;Other	-0.456485	12.0592	-0.359854	0.720293	0.786274	-5.80859
D_0__Bacteria;D_1__Acidobacteria;D_2__Acidobacteriia;D_3__Acidobacteriales;D_4__Acidobacteriaceae (Subgroup 1);D_5__Granulicella	-0.274322	7.99501	-0.349719	0.727845	0.791496	-6.10138
D_0__Bacteria;D_1__Bacteroidetes;D_2__Bacteroidia;D_3__Chitinophagales;D_4__Chitinophagaceae;Other	0.312735	9.74989	0.33178	0.741278	0.797013	-6.05758
D_0__Bacteria;D_1__Verrucomicrobia;D_2__Verrucomicrobiae;D_3__Verrucomicrobiales;D_4__Rubritaleaceae;D_5__Luteolibacter	-0.253372	8.55306	-0.334864	0.738963	0.797013	-6.10812
D_0__Bacteria;D_1__Proteobacteria;D_2__Alphaproteobacteria;D_3__Caulobacterales;D_4__Caulobacteraceae;D_5__Phenylobacterium	-0.253372	7.86086	-0.333932	0.739662	0.797013	-6.10842
D_0__Bacteria;D_1__Acidobacteria;D_2__Acidobacteriia;D_3__Solibacterales;D_4__Solibacteraceae (Subgroup 3);D_5__Paludibaculum	-0.230177	7.51534	-0.318817	0.751036	0.80448	-6.11526
D_0__Bacteria;D_1__Chloroflexi;D_2__Anaerolineae;D_3__Anaerolineales;D_4__Anaerolineaceae;D_5__uncultured	-0.230177	9.06365	-0.297963	0.76682	0.81528	-6.12151
D_0__Bacteria;D_1__Bacteroidetes;D_2__Bacteroidia;D_3__Cytophagales;D_4__Spirosomaceae;D_5__Emticicia	-0.204502	7.9701	-0.298602	0.766335	0.81528	-6.12349
D_0__Bacteria;D_1__Bacteroidetes;D_2__Bacteroidia;D_3__Cytophagales;D_4__Spirosomaceae;D_5__uncultured	-0.181836	8.14272	-0.264024	0.792719	0.839694	-6.14317
D_0__Bacteria;D_1__Actinobacteria;D_2__Actinobacteria;D_3__Propionibacteriales;D_4__Propionibacteriaceae;D_5__Cutibacterium	0.303091	8.60898	0.256646	0.798381	0.842571	-5.7936
D_0__Bacteria;D_1__Actinobacteria;D_2__Actinobacteria;D_3__Propionibacteriales;D_4__Nocardioidaceae;D_5__Nocardioides	0.267733	13.0547	0.233334	0.816342	0.85836	-5.77793
D_0__Bacteria;D_1__Proteobacteria;D_2__Gammaproteobacteria;D_3__Oceanospirillales;D_4__Halomonadaceae;D_5__Candidatus Portiera	-0.250399	11.1414	-0.22547	0.822424	0.861587	-5.79531
D_0__Bacteria;D_1__Deinococcus-Thermus;D_2__Deinococci;D_3__Deinococcales;D_4__Deinococcaceae;D_5__Deinococcus	0.2452	10.3931	0.216379	0.829468	0.865796	-5.79978
D_0__Bacteria;D_1__Proteobacteria;D_2__Gammaproteobacteria;D_3__Betaproteobacteriales;D_4__Methylophilaceae;D_5__Methylophilus	-0.249127	11.1723	-0.190951	0.849246	0.882978	-5.79669
D_0__Bacteria;D_1__Chloroflexi;D_2__Anaerolineae;D_3__SBR1031;D_4__A4b;D_5__uncultured bacterium	-0.144069	8.77319	-0.187286	0.852105	0.882978	-6.15446
D_0__Bacteria;D_1__Bacteroidetes;D_2__Bacteroidia;D_3__Chitinophagales;D_4__Chitinophagaceae;D_5__uncultured	0.228909	11.3085	0.174101	0.862406	0.890426	-5.8661
D_0__Bacteria;D_1__Bacteroidetes;D_2__Bacteroidia;D_3__Sphingobacteriales;D_4__Sphingobacteriaceae;D_5__Pedobacter	-0.205869	10.9358	-0.149186	0.881936	0.907315	-5.79016
D_0__Bacteria;D_1__Proteobacteria;D_2__Deltaproteobacteria;D_3__Myxococcales;D_4__Blfdi19;D_5__uncultured prokaryote	-0.104433	7.51524	-0.144484	0.88563	0.90785	-6.16386
D_0__Bacteria;D_1__Bacteroidetes;D_2__Bacteroidia;D_3__Sphingobacteriales;D_4__env.OPS 17;D_5__uncultured Bacteroidetes bacterium	-0.116475	7.48719	-0.120866	0.904224	0.923601	-6.02006
D_0__Bacteria;D_1__Bacteroidetes;D_2__Bacteroidia;D_3__Flavobacteriales;D_4__Weeksellaceae;D_5__Chryseobacterium	0.0864191	12.0238	0.0773936	0.938583	0.955283	-5.80881
D_0__Archaea;D_1__Nanoarchaeaeota;D_2__Woesearchaeia;D_3__uncultured euryarchaeote;D_4__uncultured euryarchaeote;D_5__uncultured euryarchaeote	-0.0511433	7.60093	-0.0726416	0.942347	0.955713	-6.17454
D_0__Bacteria;D_1__Firmicutes;D_2__Bacilli;D_3__Bacillales;D_4__Alicyclobacillaceae;D_5__Alicyclobacillus	-0.0589661	8.3854	-0.0544516	0.956767	0.966909	-5.97391
D_0__Bacteria;D_1__Firmicutes;D_2__Clostridia;D_3__Clostridiales;D_4__Ruminococcaceae;Other	-0.0175209	7.13609	-0.0218068	0.982679	0.989599	-6.18057
D_0__Bacteria;D_1__Bacteroidetes;D_2__Bacteroidia;D_3__Chitinophagales;D_4__Chitinophagaceae;D_5__Taibaiella	-0.00123731	8.73911	-0.00117132	0.99907	0.99907	-5.98088
D_0__Bacteria;D_1__Proteobacteria;D_2__Alphaproteobacteria;D_3__Rhizobiales;D_4__Xanthobacteraceae;D_5__Rhodopseudomonas	0.00646547	7.96745	0.00528107	0.995805	0.99907	-6.02131

## Sheet: TAB S10.
Table S10: Statistical values and absolute abundance of the bacterial taxa between endorhizosphere of plant grown soil (Plant_T2_Soil_Endo) versus endorhizosphere of plant grown in coconut fiber substrate (Plant_T2_CF_Endo). The degree of differential abundance is represented by log2 fold change (logFC).
Taxa	logFC	AveExpr	t	P.Value	adj.P.Val	B
D_0__Bacteria;D_1__Spirochaetes;D_2__Spirochaetia;D_3__Spirochaetales;D_4__Spirochaetaceae;D_5__Spirochaeta 2	-5.35374	8.882	-5.38212	1.45706e-06	0.000365601	5.04638
D_0__Bacteria;D_1__Proteobacteria;D_2__Alphaproteobacteria;D_3__Caulobacterales;D_4__Caulobacteraceae;D_5__Asticcacaulis	-5.23418	10.5449	-5.22852	2.55665e-06	0.000365601	4.55314
D_0__Bacteria;D_1__Proteobacteria;D_2__Gammaproteobacteria;D_3__Betaproteobacteriales;D_4__Methylophilaceae;Other	-5.51161	9.63658	-4.32634	6.21203e-05	0.00373033	1.66444
D_0__Bacteria;D_1__Proteobacteria;D_2__Alphaproteobacteria;D_3__Micropepsales;D_4__Micropepsaceae;D_5__uncultured	-4.54165	10.115	-4.26745	7.58803e-05	0.00373033	1.48268
D_0__Bacteria;D_1__Proteobacteria;D_2__Gammaproteobacteria;D_3__Betaproteobacteriales;D_4__Burkholderiaceae;Other	-4.86228	11.0775	-4.26562	7.63508e-05	0.00373033	1.47737
D_0__Bacteria;D_1__Proteobacteria;D_2__Gammaproteobacteria;D_3__Betaproteobacteriales;D_4__Burkholderiaceae;D_5__Burkholderia-Caballeronia-Paraburkholderia	-4.37135	9.26522	-4.25833	7.82588e-05	0.00373033	1.45382
D_0__Bacteria;D_1__Proteobacteria;D_2__Gammaproteobacteria;D_3__Alteromonadales;D_4__Alteromonadaceae;D_5__Rheinheimera	2.63213	8.40091	3.7842	0.000373758	0.0141065	0.0550548
D_0__Bacteria;D_1__Actinobacteria;D_2__Actinobacteria;D_3__Streptomycetales;D_4__Streptomycetaceae;D_5__Streptomyces	3.36497	13.9904	3.74524	0.000423328	0.0141065	-0.0476384
D_0__Bacteria;D_1__Actinobacteria;D_2__Actinobacteria;D_3__Corynebacteriales;D_4__Mycobacteriaceae;D_5__Mycobacterium	-3.7125	11.9763	-3.73033	0.000443911	0.0141065	-0.0852249
D_0__Bacteria;D_1__Firmicutes;D_2__Bacilli;D_3__Bacillales;D_4__Planococcaceae;Other	-4.2536	12.0592	-3.62778	0.000613826	0.0175554	-0.373989
D_0__Bacteria;D_1__Proteobacteria;D_2__Alphaproteobacteria;D_3__Rhizobiales;D_4__Devosiaceae;D_5__Arsenicitalea	-3.19435	7.52175	-3.57709	0.00071922	0.0186087	-0.512992
D_0__Bacteria;D_1__Proteobacteria;D_2__Alphaproteobacteria;D_3__Sphingomonadales;D_4__Sphingomonadaceae;D_5__Sphingomonas	-4.05207	12.6043	-3.55068	0.000780786	0.0186087	-0.582674
D_0__Bacteria;D_1__Firmicutes;D_2__Bacilli;D_3__Bacillales;D_4__Sporolactobacillaceae;D_5__Pullulanibacillus	-3.75105	7.92412	-3.48766	0.000948563	0.0194347	-0.755756
D_0__Bacteria;D_1__Bacteroidetes;D_2__Bacteroidia;D_3__Flavobacteriales;D_4__Flavobacteriaceae;Other	2.64164	7.43885	3.4867	0.00095135	0.0194347	-0.808657
D_0__Bacteria;D_1__Firmicutes;D_2__Bacilli;D_3__Bacillales;D_4__Thermoactinomycetaceae;D_5__Shimazuella	2.57422	7.58814	3.41121	0.0011982	0.0228458	-1.00226
D_0__Bacteria;D_1__Proteobacteria;D_2__Alphaproteobacteria;D_3__Reyranellales;D_4__Reyranellaceae;D_5__Reyranella	-3.72878	9.24024	-3.2552	0.00191332	0.0342007	-1.36966
D_0__Bacteria;D_1__Proteobacteria;D_2__Gammaproteobacteria;D_3__Betaproteobacteriales;D_4__Methylophilaceae;D_5__Methylophilus	-3.67812	11.1723	-3.11221	0.00290678	0.0444849	-1.72221
D_0__Bacteria;D_1__Bacteroidetes;D_2__Bacteroidia;D_3__Flavobacteriales;D_4__Flavobacteriaceae;D_5__Mariniflexile	3.30936	7.51746	3.12361	0.00281253	0.0444849	-1.74316
D_0__Bacteria;D_1__Bacteroidetes;D_2__Bacteroidia;D_3__Sphingobacteriales;D_4__Sphingobacteriaceae;D_5__Mucilaginibacter	-3.27538	10.6232	-3.07723	0.00321467	0.0444849	-1.80688
D_0__Bacteria;D_1__Verrucomicrobia;D_2__Verrucomicrobiae;D_3__Pedosphaerales;D_4__Pedosphaeraceae;Other	-3.56451	10.9814	-3.08225	0.00316874	0.0444849	-1.80812
D_0__Bacteria;D_1__Proteobacteria;D_2__Alphaproteobacteria;D_3__Micropepsales;D_4__Micropepsaceae;Other	-3.23304	9.01797	-3.06887	0.00329272	0.0444849	-1.84209
D_0__Bacteria;D_1__Proteobacteria;D_2__Gammaproteobacteria;Other;Other;Other	-3.43216	9.27174	-3.05541	0.00342192	0.0444849	-1.868
D_0__Bacteria;D_1__Proteobacteria;D_2__Gammaproteobacteria;D_3__Betaproteobacteriales;D_4__Gallionellaceae;D_5__Candidatus Nitrotoga	-3.27094	7.85901	-3.03921	0.00358381	0.0445639	-1.9153
D_0__Bacteria;D_1__Proteobacteria;D_2__Gammaproteobacteria;D_3__Pseudomonadales;D_4__Pseudomonadaceae;D_5__Pseudomonas	2.01576	14.7695	3.00504	0.00394904	0.0470593	-2.05214
D_0__Bacteria;D_1__Actinobacteria;D_2__Actinobacteria;D_3__Pseudonocardiales;D_4__Pseudonocardiaceae;Other	-3.04255	9.71475	-2.98551	0.00417297	0.0477388	-2.04885
D_0__Bacteria;D_1__Bacteroidetes;D_2__Bacteroidia;D_3__Cytophagales;D_4__Microscillaceae;Other	2.53445	8.06307	2.9201	0.00501226	0.0551348	-2.28778
D_0__Bacteria;D_1__Proteobacteria;D_2__Gammaproteobacteria;D_3__Salinisphaerales;D_4__Solimonadaceae;D_5__Alkanibacter	-2.61066	10.1667	-2.67955	0.00963089	0.102016	-2.73385
D_0__Bacteria;D_1__Proteobacteria;D_2__Alphaproteobacteria;D_3__Caulobacterales;D_4__Caulobacteraceae;D_5__Brevundimonas	-3.33122	9.29937	-2.6639	0.0100371	0.102522	-2.78413
D_0__Bacteria;D_1__Firmicutes;D_2__Bacilli;D_3__Bacillales;D_4__Alicyclobacillaceae;D_5__Alicyclobacillus	-3.09453	8.3854	-2.62399	0.0111453	0.106252	-2.86516
D_0__Bacteria;D_1__Planctomycetes;D_2__Planctomycetacia;D_3__Planctomycetales;D_4__uncultured;D_5__uncultured Planctomycetales bacterium	2.03541	7.69851	2.62841	0.0110172	0.106252	-2.98095
D_0__Bacteria;D_1__Firmicutes;D_2__Bacilli;D_3__Bacillales;D_4__Paenibacillaceae;Other	2.7864	8.59748	2.60505	0.011709	0.108025	-2.9379
D_0__Bacteria;D_1__Verrucomicrobia;D_2__Verrucomicrobiae;D_3__Pedosphaerales;D_4__Pedosphaeraceae;D_5__bacterium enrichment culture clone heteroA59_4W	2.35545	8.29224	2.56668	0.012932	0.11558	-3.1
D_0__Bacteria;D_1__Verrucomicrobia;D_2__Verrucomicrobiae;D_3__Pedosphaerales;D_4__Pedosphaeraceae;D_5__uncultured Desulfovibrio sp.	-3.32874	9.80143	-2.528	0.0142809	0.122503	-3.09649
D_0__Bacteria;D_1__Proteobacteria;D_2__Gammaproteobacteria;D_3__Xanthomonadales;D_4__Xanthomonadaceae;D_5__Thermomonas	-2.88248	9.80869	-2.51243	0.0148589	0.122503	-3.09884
D_0__Bacteria;D_1__Proteobacteria;D_2__Gammaproteobacteria;D_3__Diplorickettsiales;D_4__Diplorickettsiaceae;D_5__uncultured	-2.8881	8.73394	-2.49811	0.0154092	0.122503	-3.16438
D_0__Bacteria;D_1__Proteobacteria;D_2__Alphaproteobacteria;D_3__Rhizobiales;D_4__Beijerinckiaceae;D_5__Microvirga	1.65982	7.67272	2.49783	0.0154199	0.122503	-3.28926
D_0__Bacteria;D_1__Bacteroidetes;D_2__Bacteroidia;D_3__Cytophagales;D_4__Spirosomaceae;D_5__Dyadobacter	-3.03309	9.93526	-2.40468	0.0194736	0.139236	-3.33651
D_0__Bacteria;D_1__Firmicutes;D_2__Clostridia;D_3__Clostridiales;D_4__Peptostreptococcaceae;Other	1.54996	7.54599	2.42265	0.0186244	0.139236	-3.4553
D_0__Bacteria;D_1__Firmicutes;D_2__Bacilli;D_3__Bacillales;D_4__Bacillaceae;Other	1.87812	7.26077	2.4066	0.0193811	0.139236	-3.47534
D_0__Bacteria;D_1__Proteobacteria;D_2__Alphaproteobacteria;D_3__Sphingomonadales;D_4__Sphingomonadaceae;D_5__Sphingopyxis	1.75563	8.19329	2.40632	0.0193947	0.139236	-3.48074
D_0__Bacteria;D_1__Proteobacteria;D_2__Gammaproteobacteria;D_3__Betaproteobacteriales;Other;Other	-2.61782	12.9508	-2.38559	0.0204141	0.141541	-3.39149
D_0__Bacteria;D_1__Bacteroidetes;D_2__Bacteroidia;D_3__Chitinophagales;D_4__Chitinophagaceae;D_5__Taibaiella	2.25468	8.73911	2.37826	0.0207858	0.141541	-3.51116
D_0__Bacteria;D_1__Proteobacteria;D_2__Alphaproteobacteria;D_3__Sphingomonadales;D_4__Sphingomonadaceae;D_5__Novosphingobium	-3.11784	9.02963	-2.34875	0.0223441	0.148614	-3.47218
D_0__Bacteria;D_1__Proteobacteria;D_2__Gammaproteobacteria;D_3__Xanthomonadales;D_4__Xanthomonadaceae;D_5__Lysobacter	1.65397	7.10161	2.30091	0.0250935	0.163108	-3.70419
D_0__Bacteria;D_1__Bacteroidetes;D_2__Bacteroidia;D_3__Flavobacteriales;D_4__Crocinitomicaceae;D_5__Fluviicola	-2.48316	10.5326	-2.23847	0.0291309	0.172892	-3.66779
D_0__Bacteria;D_1__Bacteroidetes;D_2__Bacteroidia;D_3__Sphingobacteriales;D_4__Sphingobacteriaceae;D_5__Sphingobacterium	2.39813	7.92513	2.25042	0.0283162	0.172892	-3.71935
D_0__Bacteria;D_1__Proteobacteria;D_2__Alphaproteobacteria;D_3__Sphingomonadales;D_4__Sphingomonadaceae;D_5__Altererythrobacter	-2.27831	8.72426	-2.22722	0.0299164	0.172892	-3.73776
D_0__Bacteria;D_1__Planctomycetes;D_2__Planctomycetacia;D_3__Pirellulales;D_4__Pirellulaceae;D_5__Rhodopirellula	2.1253	8.31658	2.2612	0.027599	0.172892	-3.75832
D_0__Bacteria;D_1__Bacteroidetes;D_2__Bacteroidia;D_3__Cytophagales;D_4__Cyclobacteriaceae;D_5__Algoriphagus	1.45066	7.60215	2.23856	0.0291248	0.172892	-3.84017
D_0__Archaea;D_1__Thaumarchaeota;D_2__Nitrososphaeria;D_3__Nitrosopumilales;D_4__Nitrosopumilaceae;D_5__Candidatus Nitrosoarchaeum	1.43875	7.49846	2.22286	0.0302259	0.172892	-3.87143
D_0__Bacteria;D_1__Proteobacteria;D_2__Alphaproteobacteria;D_3__Rhizobiales;D_4__Xanthobacteraceae;Other	-2.37697	12.4874	-2.16319	0.034754	0.185117	-3.78107
D_0__Bacteria;D_1__Proteobacteria;D_2__Gammaproteobacteria;D_3__Betaproteobacteriales;D_4__Burkholderiaceae;D_5__Pandoraea	-2.01758	7.82267	-2.17395	0.0338961	0.185117	-3.84859
D_0__Bacteria;D_1__Actinobacteria;D_2__Actinobacteria;Other;Other;Other	1.63682	8.68418	2.1652	0.0345922	0.185117	-3.97505
D_0__Bacteria;D_1__Gemmatimonadetes;D_2__Longimicrobia;D_3__Longimicrobiales;D_4__Longimicrobiaceae;Other	1.64179	7.43942	2.16074	0.0349521	0.185117	-3.98461
D_0__Bacteria;D_1__Proteobacteria;D_2__Alphaproteobacteria;D_3__Rhizobiales;D_4__Rhizobiaceae;D_5__Ensifer	1.81252	7.7034	2.13989	0.036678	0.190726	-4.01608
D_0__Bacteria;D_1__Proteobacteria;D_2__Alphaproteobacteria;D_3__Dongiales;D_4__Dongiaceae;D_5__Dongia	2.06551	8.58577	2.11204	0.0390987	0.19861	-4.05366
D_0__Bacteria;D_1__Proteobacteria;D_2__Gammaproteobacteria;D_3__Xanthomonadales;D_4__Xanthomonadaceae;D_5__Pseudoxanthomonas	1.58477	8.24643	2.10665	0.0395831	0.19861	-4.0893
D_0__Bacteria;D_1__Actinobacteria;D_2__Actinobacteria;D_3__Micrococcales;D_4__Micrococcaceae;D_5__Arthrobacter	-2.55231	11.6259	-2.08127	0.0419342	0.206779	-3.94256
D_0__Bacteria;D_1__Proteobacteria;D_2__Alphaproteobacteria;D_3__Rhizobiales;D_4__Xanthobacteraceae;D_5__Pseudolabrys	-2.46737	9.94346	-2.07205	0.0428178	0.207558	-4.0332
D_0__Bacteria;D_1__Verrucomicrobia;D_2__Verrucomicrobiae;D_3__Chthoniobacterales;D_4__Terrimicrobiaceae;D_5__Terrimicrobium	-2.28435	8.32139	-2.0569	0.0443046	0.211185	-4.05403
D_0__Bacteria;D_1__Firmicutes;D_2__Bacilli;D_3__Bacillales;D_4__Paenibacillaceae;D_5__Cohnella	2.2846	7.79738	2.04413	0.0455926	0.212362	-4.08691
D_0__Bacteria;D_1__Actinobacteria;D_2__Thermoleophilia;D_3__Gaiellales;Other;Other	1.34838	7.53723	2.0398	0.0460365	0.212362	-4.22822
D_0__Bacteria;D_1__Planctomycetes;D_2__Planctomycetacia;D_3__Planctomycetales;D_4__Schlesneriaceae;D_5__Schlesneria	-1.91031	8.59032	-1.97913	0.0526628	0.239072	-4.2122
D_0__Bacteria;D_1__Proteobacteria;D_2__Deltaproteobacteria;D_3__Myxococcales;D_4__Haliangiaceae;D_5__Haliangium	1.8469	8.85458	1.96781	0.0539852	0.241246	-4.33493
D_0__Bacteria;D_1__Bacteroidetes;D_2__Bacteroidia;D_3__Sphingobacteriales;Other;Other	1.45066	8.05308	1.94247	0.0570497	0.251019	-4.39821
D_0__Bacteria;D_1__Actinobacteria;D_2__Actinobacteria;D_3__Micromonosporales;D_4__Micromonosporaceae;Other	1.62175	8.30857	1.92381	0.0594014	0.257406	-4.42302
D_0__Bacteria;D_1__Firmicutes;D_2__Bacilli;D_3__Bacillales;D_4__Alicyclobacillaceae;D_5__Tumebacillus	2.42344	9.42141	1.91066	0.0611064	0.259275	-4.31477
D_0__Bacteria;D_1__Bacteroidetes;D_2__Bacteroidia;D_3__Sphingobacteriales;D_4__env.OPS 17;D_5__uncultured Alistipes sp.	1.47626	8.39419	1.90657	0.0616458	0.259275	-4.45913
D_0__Bacteria;D_1__Bacteroidetes;D_2__Rhodothermia;D_3__Rhodothermales;D_4__Rhodothermaceae;D_5__uncultured	1.34838	7.61256	1.89197	0.0636034	0.263631	-4.49277
D_0__Bacteria;D_1__Proteobacteria;D_2__Alphaproteobacteria;D_3__Rhizobiales;D_4__Beijerinckiaceae;D_5__Methylobacterium	-1.91215	7.16475	-1.8796	0.0653013	0.266803	-4.43461
D_0__Bacteria;D_1__Acidobacteria;D_2__Blastocatellia (Subgroup 4);D_3__Blastocatellales;D_4__Blastocatellaceae;D_5__Stenotrophobacter	1.45066	7.42961	1.85034	0.0694751	0.279858	-4.5579
D_0__Bacteria;D_1__Proteobacteria;D_2__Gammaproteobacteria;D_3__Betaproteobacteriales;D_4__Rhodocyclaceae;D_5__Candidatus Accumulibacter	-2.19884	12.2725	-1.84283	0.0705816	0.280366	-4.33726
D_0__Bacteria;D_1__Planctomycetes;D_2__vadinHA49;D_3__uncultured Antarctic bacterium LB3-13;D_4__uncultured Antarctic bacterium LB3-13;D_5__uncultured Antarctic bacterium LB3-13	-1.52954	7.98539	-1.82339	0.0735141	0.288014	-4.52083
D_0__Bacteria;D_1__Proteobacteria;D_2__Gammaproteobacteria;D_3__Betaproteobacteriales;D_4__Methylophilaceae;D_5__Methylotenera	-1.58751	7.1108	-1.79527	0.0779372	0.29329	-4.55024
D_0__Bacteria;D_1__Verrucomicrobia;D_2__Verrucomicrobiae;D_3__Chthoniobacterales;D_4__Chthoniobacteraceae;D_5__Chthoniobacter	1.64249	8.36521	1.80351	0.0766185	0.29329	-4.62521
D_0__Bacteria;D_1__Proteobacteria;D_2__Gammaproteobacteria;D_3__Betaproteobacteriales;D_4__Nitrosomonadaceae;D_5__MND1	1.59934	8.42454	1.79616	0.077795	0.29329	-4.64155
D_0__Bacteria;D_1__Bacteroidetes;D_2__Bacteroidia;D_3__Flavobacteriales;D_4__Crocinitomicaceae;Other	-1.63386	7.90581	-1.75735	0.0842526	0.301203	-4.6053
D_0__Bacteria;D_1__Gemmatimonadetes;D_2__Gemmatimonadetes;D_3__Gemmatimonadales;D_4__Gemmatimonadaceae;D_5__uncultured	1.40494	8.21515	1.7728	0.0816314	0.301203	-4.68972
D_0__Bacteria;D_1__Proteobacteria;D_2__Gammaproteobacteria;D_3__Diplorickettsiales;D_4__Diplorickettsiaceae;D_5__Aquicella	1.40494	8.8468	1.76763	0.0825003	0.301203	-4.69814
D_0__Bacteria;D_1__Bacteroidetes;D_2__Bacteroidia;D_3__Chitinophagales;D_4__Chitinophagaceae;D_5__Flavitalea	1.60556	7.54358	1.75736	0.0842509	0.301203	-4.70263
D_0__Bacteria;D_1__Dependentiae;D_2__Babeliae;D_3__Babeliales;Other;Other	-1.81587	7.78531	-1.70963	0.0927989	0.32766	-4.67443
D_0__Bacteria;D_1__Halanaerobiaeota;D_2__Halanaerobiia;D_3__Halanaerobiales;D_4__Halanaerobiaceae;D_5__Halocella	1.26208	7.87154	1.68813	0.0968776	0.33789	-4.72764
D_0__Bacteria;D_1__Actinobacteria;D_2__Actinobacteria;D_3__Micrococcales;D_4__Dermacoccaceae;D_5__Flexivirga	-1.78589	9.5968	-1.67308	0.0998175	0.343949	-4.58773
D_0__Bacteria;D_1__Bacteroidetes;D_2__Bacteroidia;D_3__Cytophagales;D_4__Cytophagaceae;D_5__Cytophaga	1.66488	8.55056	1.66582	0.101263	0.344776	-4.80556
D_0__Bacteria;D_1__Proteobacteria;D_2__Gammaproteobacteria;D_3__Betaproteobacteriales;D_4__Methylophilaceae;D_5__Methylobacillus	1.35013	7.40662	1.6425	0.106019	0.355199	-4.80507
D_0__Bacteria;D_1__Bacteroidetes;D_2__Bacteroidia;D_3__Chitinophagales;D_4__Chitinophagaceae;D_5__Chitinophaga	1.63644	8.13613	1.63871	0.106808	0.355199	-4.83012
D_0__Bacteria;D_1__Proteobacteria;D_2__Alphaproteobacteria;D_3__Sphingomonadales;D_4__Sphingomonadaceae;Other	-1.768	10.3295	-1.62345	0.110038	0.361734	-4.66522
D_0__Bacteria;D_1__Planctomycetes;D_2__Planctomycetacia;D_3__Pirellulales;D_4__Pirellulaceae;D_5__Pir4 lineage	1.87413	10.0692	1.60403	0.114261	0.371348	-4.79329
D_0__Bacteria;D_1__Acidobacteria;D_2__Subgroup 6;D_3__Acidobacteria bacterium SCN 69-37;D_4__Acidobacteria bacterium SCN 69-37;D_5__Acidobacteria bacterium SCN 69-37	1.66554	8.70108	1.56061	0.124178	0.399043	-4.91509
D_0__Bacteria;D_1__Proteobacteria;D_2__Gammaproteobacteria;D_3__Xanthomonadales;D_4__Xanthomonadaceae;D_5__Stenotrophomonas	2.12697	10.7572	1.52498	0.132819	0.42207	-4.77656
D_0__Bacteria;D_1__Armatimonadetes;D_2__uncultured;D_3__metagenome;D_4__metagenome;D_5__metagenome	1.1361	7.85565	1.50567	0.1377	0.432771	-5.02739
D_0__Bacteria;D_1__Proteobacteria;D_2__Gammaproteobacteria;D_3__Betaproteobacteriales;D_4__Gallionellaceae;Other	-1.59109	8.12979	-1.4915	0.14137	0.439478	-4.98867
D_0__Bacteria;D_1__Bacteroidetes;D_2__Bacteroidia;D_3__Sphingobacteriales;D_4__Sphingobacteriaceae;D_5__Solitalea	-1.30887	7.94004	-1.48311	0.143579	0.441545	-5.04337
D_0__Bacteria;D_1__Proteobacteria;D_2__Alphaproteobacteria;D_3__Rhodobacterales;D_4__Rhodobacteraceae;D_5__Paracoccus	-1.89536	10.3326	-1.46972	0.147163	0.442967	-4.89622
D_0__Bacteria;D_1__Verrucomicrobia;D_2__Verrucomicrobiae;D_3__Opitutales;D_4__Opitutaceae;D_5__IMCC26134	-1.69406	9.58589	-1.46547	0.148314	0.442967	-4.91903
D_0__Bacteria;D_1__Bacteroidetes;D_2__Bacteroidia;D_3__Cytophagales;D_4__Spirosomaceae;D_5__uncultured	-1.12194	8.14272	-1.46409	0.148688	0.442967	-5.09235
D_0__Bacteria;D_1__Proteobacteria;D_2__Gammaproteobacteria;D_3__Oceanospirillales;D_4__Halomonadaceae;D_5__Candidatus Portiera	-1.49378	11.1414	-1.42802	0.158768	0.46541	-4.96354
D_0__Bacteria;D_1__Proteobacteria;D_2__Alphaproteobacteria;D_3__Rhizobiales;D_4__Kaistiaceae;D_5__Kaistia	-1.18794	7.28566	-1.41992	0.161103	0.46541	-5.11729
D_0__Bacteria;D_1__Verrucomicrobia;D_2__Verrucomicrobiae;D_3__Opitutales;D_4__Opitutaceae;D_5__uncultured	-1.43262	7.61369	-1.42391	0.159949	0.46541	-5.12279
D_0__Bacteria;D_1__Firmicutes;D_2__Bacilli;D_3__Bacillales;Other;Other	-1.86884	10.2063	-1.40003	0.166949	0.477473	-4.97056
D_0__Bacteria;D_1__Verrucomicrobia;D_2__Verrucomicrobiae;D_3__Opitutales;D_4__Opitutaceae;D_5__Opitutus	-1.57771	9.69466	-1.33019	0.18878	0.534564	-5.12348
D_0__Bacteria;D_1__Proteobacteria;D_2__Gammaproteobacteria;D_3__Betaproteobacteriales;D_4__Burkholderiaceae;D_5__Massilia	-1.14739	13.1596	-1.31997	0.192147	0.538766	-5.09611
D_0__Bacteria;D_1__Proteobacteria;D_2__Gammaproteobacteria;D_3__Pseudomonadales;D_4__Moraxellaceae;D_5__Enhydrobacter	-1.58919	10.7259	-1.29244	0.201446	0.559354	-5.11282
D_0__Bacteria;D_1__Proteobacteria;D_2__Gammaproteobacteria;D_3__Steroidobacterales;D_4__Steroidobacteraceae;D_5__Steroidobacter	-1.54225	7.99337	-1.27253	0.208375	0.572038	-5.17216
D_0__Bacteria;D_1__Proteobacteria;D_2__Gammaproteobacteria;D_3__Betaproteobacteriales;D_4__Burkholderiaceae;D_5__Ralstonia	1.2855	7.23372	1.2679	0.210014	0.572038	-5.30742
D_0__Bacteria;D_1__Actinobacteria;D_2__Actinobacteria;D_3__Propionibacteriales;D_4__Propionibacteriaceae;D_5__Cutibacterium	-1.44301	8.60898	-1.22079	0.227216	0.577038	-5.16933
D_0__Bacteria;D_1__Proteobacteria;D_2__Gammaproteobacteria;D_3__Cellvibrionales;D_4__Cellvibrionaceae;D_5__Cellvibrio	1.41992	10.8657	1.19282	0.237905	0.577038	-5.18528
D_0__Bacteria;D_1__Proteobacteria;D_2__Alphaproteobacteria;D_3__Rhizobiales;D_4__Devosiaceae;D_5__Devosia	-1.77491	12.9551	-1.21475	0.229493	0.577038	-5.18814
D_0__Bacteria;D_1__Planctomycetes;D_2__Planctomycetacia;D_3__Planctomycetales;D_4__Rubinisphaeraceae;D_5__SH-PL14	1.49909	10.5548	1.24339	0.218839	0.577038	-5.19104
D_0__Bacteria;D_1__Actinobacteria;D_2__Actinobacteria;D_3__Propionibacteriales;D_4__Nocardioidaceae;D_5__Nocardioides	-1.26242	13.0547	-1.17383	0.245369	0.577038	-5.2556
D_0__Bacteria;D_1__Bacteroidetes;D_2__Bacteroidia;D_3__Chitinophagales;D_4__Chitinophagaceae;D_5__Arachidicoccus	-1.25511	7.86743	-1.14425	0.257323	0.577038	-5.3587
D_0__Bacteria;D_1__Proteobacteria;D_2__Gammaproteobacteria;D_3__Pseudomonadales;D_4__Moraxellaceae;D_5__Acinetobacter	-1.0373	11.32	-0.934018	0.354253	0.577038	-5.45842
D_0__Bacteria;D_1__Bacteroidetes;D_2__Bacteroidia;D_3__Cytophagales;D_4__Hymenobacteraceae;D_5__Hymenobacter	-1.16646	7.77347	-0.930916	0.355842	0.577038	-5.48087
D_0__Bacteria;D_1__Actinobacteria;D_2__Actinobacteria;D_3__Frankiales;D_4__uncultured;D_5__uncultured Pseudonocardiaceae bacterium	1.02501	7.47014	1.15764	0.251861	0.577038	-5.486
D_0__Bacteria;D_1__Verrucomicrobia;D_2__Verrucomicrobiae;D_3__Pedosphaerales;D_4__Pedosphaeraceae;D_5__bacterium enrichment culture clone auto67_4W	-1.08877	9.05956	-0.881283	0.381883	0.577038	-5.52558
D_0__Bacteria;D_1__Chloroflexi;D_2__Anaerolineae;D_3__Ardenticatenales;D_4__uncultured;D_5__bacterium YC-LK-LKJ14	0.659164	7.66604	1.18586	0.24062	0.577038	-5.54464
D_0__Bacteria;D_1__Bacteroidetes;D_2__Bacteroidia;D_3__Chitinophagales;D_4__Chitinophagaceae;D_5__Flavisolibacter	1.01954	7.67857	1.02542	0.30952	0.577038	-5.5458
D_0__Bacteria;D_1__Actinobacteria;D_2__Thermoleophilia;D_3__Gaiellales;D_4__Gaiellaceae;D_5__Gaiella	0.659164	7.89152	1.18393	0.241377	0.577038	-5.54682
D_0__Bacteria;D_1__Chloroflexi;D_2__Anaerolineae;D_3__Caldilineales;D_4__Caldilineaceae;Other	0.659164	7.63656	1.18098	0.242539	0.577038	-5.55015
D_0__Bacteria;D_1__Actinobacteria;D_2__Thermoleophilia;D_3__Solirubrobacterales;D_4__67-14;D_5__uncultured Rubrobacteraceae bacterium	0.950962	8.27674	1.0185	0.312766	0.577038	-5.55705
D_0__Bacteria;D_1__Proteobacteria;D_2__Gammaproteobacteria;D_3__Enterobacteriales;D_4__Enterobacteriaceae;D_5__Enterobacter	-1.11068	11.8039	-0.858177	0.394406	0.577038	-5.55752
D_0__Bacteria;D_1__Firmicutes;D_2__Bacilli;D_3__Bacillales;D_4__Paenibacillaceae;D_5__uncultured	0.659164	7.79567	1.16779	0.247776	0.577038	-5.56493
D_0__Bacteria;D_1__Chloroflexi;D_2__Anaerolineae;D_3__Ardenticatenales;D_4__uncultured;Other	0.659164	7.85591	1.16529	0.24878	0.577038	-5.56772
D_0__Bacteria;D_1__Bacteroidetes;D_2__Ignavibacteria;D_3__SJA-28;D_4__uncultured organism;D_5__uncultured organism	0.659164	7.64116	1.15076	0.254658	0.577038	-5.58379
D_0__Bacteria;D_1__Chloroflexi;D_2__Chloroflexia;D_3__Thermomicrobiales;D_4__AKYG1722;D_5__uncultured sludge bacterium	0.659164	7.28578	1.14176	0.258352	0.577038	-5.59365
D_0__Bacteria;D_1__Actinobacteria;D_2__Actinobacteria;D_3__Corynebacteriales;D_4__Nocardiaceae;D_5__Rhodococcus	0.674858	13.6643	0.965237	0.338523	0.577038	-5.60197
D_0__Bacteria;D_1__Nitrospirae;D_2__Nitrospira;D_3__Nitrospirales;D_4__Nitrospiraceae;D_5__Nitrospira	0.659164	7.70589	1.13405	0.261543	0.577038	-5.60203
D_0__Bacteria;D_1__Chloroflexi;D_2__JG30-KF-CM66;D_3__uncultured Armatimonadetes bacterium;D_4__uncultured Armatimonadetes bacterium;D_5__uncultured Armatimonadetes bacterium	0.659164	7.52077	1.13096	0.26283	0.577038	-5.60537
D_0__Bacteria;D_1__Chloroflexi;D_2__Anaerolineae;D_3__Caldilineales;D_4__Caldilineaceae;D_5__Litorilinea	0.659164	7.42528	1.1241	0.265705	0.577038	-5.61277
D_0__Bacteria;D_1__Actinobacteria;D_2__Acidimicrobiia;D_3__Actinomarinales;D_4__uncultured;Other	0.659164	7.43457	1.12246	0.266396	0.577038	-5.61454
D_0__Bacteria;D_1__Chloroflexi;D_2__Anaerolineae;D_3__Ardenticatenales;D_4__uncultured;D_5__uncultured Anaerolineaceae bacterium	0.659164	7.31514	1.10632	0.273256	0.577038	-5.63174
D_0__Bacteria;D_1__Verrucomicrobia;D_2__Verrucomicrobiae;D_3__Pedosphaerales;D_4__Pedosphaeraceae;D_5__bacterium Ellin516	0.659164	7.11888	1.09935	0.276261	0.577038	-5.6391
D_0__Bacteria;D_1__Proteobacteria;D_2__Alphaproteobacteria;D_3__Rhizobiales;D_4__Beijerinckiaceae;D_5__Methylocystis	0.659164	7.4499	1.09272	0.279137	0.577038	-5.64606
D_0__Bacteria;D_1__Chloroflexi;D_2__Chloroflexia;D_3__Thermomicrobiales;D_4__AKYG1722;D_5__uncultured alpha proteobacterium	0.659164	7.69397	1.0762	0.286394	0.577038	-5.66322
D_0__Bacteria;D_1__Bacteroidetes;D_2__Bacteroidia;D_3__Flavobacteriales;D_4__Weeksellaceae;D_5__Cloacibacterium	0.659164	7.02645	1.07251	0.288031	0.577038	-5.66701
D_0__Bacteria;D_1__Chloroflexi;D_2__Anaerolineae;D_3__Ardenticatenales;D_4__Ardenticatenaceae;D_5__uncultured	0.659164	7.76379	1.07166	0.28841	0.577038	-5.66788
D_0__Bacteria;D_1__Firmicutes;D_2__Bacilli;D_3__Bacillales;D_4__Bacillaceae;D_5__Gracilibacillus	0.659164	7.3001	1.0694	0.289419	0.577038	-5.67021
D_0__Bacteria;D_1__Bacteroidetes;D_2__Bacteroidia;D_3__Sphingobacteriales;D_4__env.OPS 17;D_5__uncultured Bacteroidetes bacterium	0.864798	7.48719	0.977076	0.33268	0.577038	-5.68297
D_0__Bacteria;D_1__Proteobacteria;D_2__Gammaproteobacteria;D_3__211ds20;D_4__uncultured beta proteobacterium;D_5__uncultured beta proteobacterium	0.659164	7.7414	1.05596	0.295463	0.577038	-5.6839
D_0__Bacteria;D_1__Chloroflexi;D_2__Gitt-GS-136;Other;Other;Other	0.659164	7.46382	1.05582	0.295526	0.577038	-5.68404
D_0__Bacteria;D_1__Bacteroidetes;D_2__Ignavibacteria;D_3__Kryptoniales;D_4__BSV26;D_5__denitrifying bacterium enrichment culture clone NOA_1_E9	0.659164	8.03646	1.05134	0.297562	0.577038	-5.68857
D_0__Bacteria;D_1__Proteobacteria;D_2__Alphaproteobacteria;D_3__uncultured;Other;Other	0.659164	7.49448	1.04689	0.299589	0.577038	-5.69304
D_0__Bacteria;D_1__Chloroflexi;D_2__Anaerolineae;D_3__SBR1031;D_4__A4b;Other	0.659164	7.78036	1.04557	0.300196	0.577038	-5.69437
D_0__Archaea;D_1__Thaumarchaeota;D_2__Nitrososphaeria;D_3__Nitrososphaerales;D_4__Nitrososphaeraceae;D_5__Candidatus Nitrocosmicus	0.659164	7.68324	1.04149	0.302067	0.577038	-5.69845
D_0__Bacteria;D_1__Chloroflexi;D_2__Chloroflexia;D_3__Thermomicrobiales;D_4__AKYG1722;Other	0.659164	7.3503	1.03564	0.304767	0.577038	-5.70429
D_0__Bacteria;D_1__Chloroflexi;D_2__Chloroflexia;D_3__Thermomicrobiales;D_4__Thermomicrobiaceae;D_5__Nitrolancea	0.659164	7.39671	1.03243	0.306254	0.577038	-5.70747
D_0__Bacteria;D_1__Chloroflexi;D_2__KD4-96;D_3__uncultured Anaerolineaceae bacterium;D_4__uncultured Anaerolineaceae bacterium;D_5__uncultured Anaerolineaceae bacterium	0.659164	7.07298	1.02855	0.308054	0.577038	-5.7113
D_0__Bacteria;D_1__Planctomycetes;D_2__Planctomycetacia;D_3__Gemmatales;D_4__Gemmataceae;D_5__Gemmata	-0.918395	8.73156	-0.900567	0.371626	0.577038	-5.7132
D_0__Bacteria;D_1__Actinobacteria;D_2__Actinobacteria;D_3__Micrococcales;D_4__Microbacteriaceae;D_5__Agromyces	0.659164	7.32869	1.00521	0.319064	0.577038	-5.7341
D_0__Bacteria;D_1__Chloroflexi;D_2__Chloroflexia;D_3__Chloroflexales;D_4__Roseiflexaceae;D_5__Kouleothrix	0.659164	7.51401	1.00506	0.319136	0.577038	-5.73424
D_0__Bacteria;D_1__Proteobacteria;D_2__Gammaproteobacteria;D_3__Xanthomonadales;D_4__Xanthomonadaceae;D_5__Arenimonas	0.659164	7.39891	1.00168	0.320752	0.577038	-5.7375
D_0__Bacteria;D_1__Actinobacteria;D_2__Actinobacteria;D_3__Streptosporangiales;D_4__Thermomonosporaceae;D_5__Actinomadura	0.659164	7.38651	0.998902	0.322084	0.577038	-5.74017
D_0__Bacteria;D_1__Bacteroidetes;D_2__Bacteroidia;D_3__Cytophagales;D_4__Microscillaceae;D_5__Chryseolinea	0.659164	7.36635	0.995374	0.323781	0.577038	-5.74355
D_0__Bacteria;D_1__Bacteroidetes;D_2__Bacteroidia;D_3__Cytophagales;D_4__Spirosomaceae;D_5__Emticicia	0.659164	7.9701	0.984577	0.329013	0.577038	-5.75382
D_0__Bacteria;D_1__Patescibacteria;D_2__Berkelbacteria;D_3__metagenome;D_4__metagenome;D_5__metagenome	-0.796888	7.64148	-0.917533	0.362748	0.577038	-5.75448
D_0__Bacteria;D_1__Elusimicrobia;D_2__Elusimicrobia;D_3__Lineage IV;Other;Other	0.659164	7.54627	0.98354	0.329518	0.577038	-5.7548
D_0__Bacteria;D_1__Fibrobacteres;D_2__Fibrobacteria;D_3__Fibrobacterales;D_4__Fibrobacteraceae;D_5__uncultured	0.659164	7.92118	0.981279	0.330622	0.577038	-5.75694
D_0__Bacteria;D_1__Planctomycetes;D_2__vadinHA49;D_3__uncultured Planctomycetales bacterium;D_4__uncultured Planctomycetales bacterium;D_5__uncultured Planctomycetales bacterium	0.659164	7.27586	0.967819	0.337243	0.577038	-5.76956
D_0__Bacteria;D_1__Proteobacteria;D_2__Alphaproteobacteria;D_3__Rhizobiales;D_4__Rhizobiales Incertae Sedis;D_5__uncultured	0.659164	7.61239	0.966426	0.337933	0.577038	-5.77085
D_0__Bacteria;D_1__Chloroflexi;D_2__Anaerolineae;D_3__Anaerolineales;D_4__Anaerolineaceae;D_5__UTCFX1	0.659164	8.31961	0.964276	0.339	0.577038	-5.77285
D_0__Bacteria;D_1__Chloroflexi;D_2__Anaerolineae;D_3__Ardenticatenales;D_4__uncultured;D_5__uncultured Litorilinea sp.	0.659164	7.39391	0.964231	0.339022	0.577038	-5.77289
D_0__Bacteria;D_1__Verrucomicrobia;D_2__Verrucomicrobiae;D_3__Pedosphaerales;D_4__Pedosphaeraceae;D_5__ADurb.Bin063-1	0.659164	8.04765	0.962135	0.340065	0.577038	-5.77483
D_0__Bacteria;D_1__Bacteroidetes;D_2__Bacteroidia;D_3__Chitinophagales;D_4__Chitinophagaceae;D_5__Terrimonas	0.913034	8.88501	0.843563	0.402457	0.577038	-5.77908
D_0__Bacteria;D_1__Planctomycetes;D_2__Planctomycetacia;D_3__Planctomycetales;D_4__Schlesneriaceae;D_5__Planctopirus	-0.801995	8.40531	-0.829125	0.410509	0.577038	-5.78392
D_0__Archaea;D_1__Nanoarchaeaeota;D_2__Woesearchaeia;D_3__uncultured euryarchaeote;D_4__uncultured euryarchaeote;D_5__uncultured euryarchaeote	0.659164	7.60093	0.94755	0.347377	0.577038	-5.78824
D_0__Bacteria;D_1__Proteobacteria;D_2__Gammaproteobacteria;D_3__Salinisphaerales;D_4__Solimonadaceae;Other	0.659164	7.82795	0.942609	0.349878	0.577038	-5.79273
D_0__Bacteria;D_1__Planctomycetes;D_2__Planctomycetacia;D_3__Planctomycetales;D_4__Gimesiaceae;D_5__uncultured	0.659164	7.25313	0.939948	0.351229	0.577038	-5.79514
D_0__Bacteria;D_1__Actinobacteria;Other;Other;Other;Other	0.659164	7.53796	0.93718	0.352639	0.577038	-5.79764
D_0__Bacteria;D_1__Chloroflexi;D_2__KD4-96;Other;Other;Other	0.659164	8.53704	0.936227	0.353125	0.577038	-5.7985
D_0__Bacteria;D_1__Acidobacteria;D_2__Acidobacteriia;D_3__Solibacterales;D_4__Solibacteraceae (Subgroup 3);D_5__Paludibaculum	0.659164	7.51534	0.936095	0.353192	0.577038	-5.79862
D_0__Bacteria;D_1__Planctomycetes;D_2__Planctomycetacia;D_3__Pirellulales;D_4__Pirellulaceae;Other	0.754825	8.71773	0.86357	0.39146	0.577038	-5.79862
D_0__Bacteria;D_1__Bacteroidetes;D_2__Bacteroidia;D_3__Bacteroidales;D_4__Paludibacteraceae;D_5__Paludibacter	0.659164	6.99301	0.931684	0.355448	0.577038	-5.80259
D_0__Bacteria;D_1__Actinobacteria;D_2__Actinobacteria;D_3__Propionibacteriales;D_4__Nocardioidaceae;Other	0.659164	8.32858	0.929186	0.35673	0.577038	-5.80483
D_0__Bacteria;D_1__Proteobacteria;D_2__Deltaproteobacteria;D_3__Myxococcales;D_4__Blfdi19;D_5__uncultured prokaryote	0.659164	7.51524	0.925951	0.358394	0.577038	-5.80772
D_0__Bacteria;D_1__Gemmatimonadetes;D_2__Gemmatimonadetes;D_3__Gemmatimonadales;D_4__Gemmatimonadaceae;D_5__Gemmatimonas	0.659164	8.19967	0.925878	0.358431	0.577038	-5.80778
D_0__Bacteria;D_1__Actinobacteria;D_2__Actinobacteria;D_3__Micrococcales;D_4__Intrasporangiaceae;D_5__Phycicoccus	0.659164	7.64774	0.921602	0.360639	0.577038	-5.81159
D_0__Bacteria;D_1__Proteobacteria;D_2__Alphaproteobacteria;D_3__Sphingomonadales;D_4__Sphingomonadaceae;D_5__Porphyrobacter	0.659164	7.3029	0.92054	0.361189	0.577038	-5.81253
D_0__Bacteria;D_1__Bacteroidetes;D_2__Bacteroidia;Other;Other;Other	-0.739434	8.599	-0.838359	0.405347	0.577038	-5.8137
D_0__Bacteria;D_1__Proteobacteria;D_2__Deltaproteobacteria;D_3__Myxococcales;D_4__BIrii41;Other	0.731273	8.51847	0.834399	0.407556	0.577038	-5.81778
D_0__Bacteria;D_1__Actinobacteria;D_2__Actinobacteria;D_3__Micrococcales;D_4__Micrococcaceae;Other	0.659164	7.89996	0.913884	0.364646	0.577038	-5.81842
D_0__Bacteria;D_1__Chloroflexi;D_2__Chloroflexia;D_3__Thermomicrobiales;D_4__JG30-KF-CM45;D_5__uncultured anaerobic ammonium-oxidizing bacterium	0.659164	7.87644	0.911959	0.365649	0.577038	-5.82011
D_0__Bacteria;D_1__Acidobacteria;D_2__Subgroup 6;Other;Other;Other	0.659164	9.26353	0.907844	0.367801	0.577038	-5.82372
D_0__Bacteria;D_1__Acidobacteria;D_2__Acidobacteriia;D_3__Solibacterales;D_4__Solibacteraceae (Subgroup 3);D_5__Candidatus Solibacter	0.659164	7.62915	0.904965	0.369311	0.577038	-5.82623
D_0__Bacteria;D_1__Bacteroidetes;D_2__Bacteroidia;D_3__Chitinophagales;D_4__Chitinophagaceae;D_5__UTBCD1	0.659164	6.98301	0.904714	0.369443	0.577038	-5.82645
D_0__Bacteria;D_1__Proteobacteria;D_2__Alphaproteobacteria;D_3__Sneathiellales;D_4__Sneathiellaceae;D_5__Ferrovibrio	0.659164	8.088	0.89929	0.3723	0.577038	-5.83117
D_0__Bacteria;D_1__Proteobacteria;D_2__Alphaproteobacteria;D_3__Caulobacterales;D_4__Caulobacteraceae;D_5__Phenylobacterium	0.659164	7.86086	0.892636	0.375823	0.577038	-5.83692
D_0__Bacteria;D_1__Omnitrophicaeota;D_2__metagenome;D_3__metagenome;D_4__metagenome;D_5__metagenome	0.659164	7.66442	0.886736	0.378965	0.577038	-5.84198
D_0__Bacteria;D_1__Actinobacteria;D_2__Actinobacteria;D_3__Micrococcales;D_4__Demequinaceae;D_5__Lysinimicrobium	0.659164	7.73231	0.885299	0.379732	0.577038	-5.84321
D_0__Bacteria;D_1__Bacteroidetes;D_2__Bacteroidia;D_3__Chitinophagales;D_4__Chitinophagaceae;D_5__Heliimonas	0.659164	7.32178	0.882167	0.381409	0.577038	-5.84588
D_0__Archaea;D_1__Thaumarchaeota;D_2__Nitrososphaeria;D_3__Nitrososphaerales;D_4__Nitrososphaeraceae;D_5__Candidatus Nitrososphaera	0.659164	7.30067	0.879464	0.38286	0.577038	-5.84818
D_0__Bacteria;D_1__Chloroflexi;D_2__Chloroflexia;D_3__Chloroflexales;D_4__Herpetosiphonaceae;D_5__Herpetosiphon	0.659164	7.49455	0.879107	0.383052	0.577038	-5.84848
D_0__Bacteria;D_1__Chloroflexi;D_2__Anaerolineae;D_3__Anaerolineales;D_4__Anaerolineaceae;D_5__uncultured	0.659164	9.06365	0.874864	0.385337	0.577038	-5.85207
D_0__Bacteria;D_1__Chloroflexi;D_2__Anaerolineae;D_3__SBR1031;D_4__A4b;D_5__uncultured bacterium	0.659164	8.77319	0.872301	0.386721	0.577038	-5.85423
D_0__Bacteria;D_1__Bacteroidetes;D_2__Bacteroidia;D_3__Chitinophagales;D_4__Chitinophagaceae;D_5__Ferruginibacter	0.659164	8.20597	0.87038	0.387761	0.577038	-5.85585
D_0__Bacteria;D_1__Proteobacteria;D_2__Alphaproteobacteria;D_3__Caulobacterales;D_4__Hyphomonadaceae;D_5__SWB02	0.659164	8.2892	0.868431	0.388817	0.577038	-5.85748
D_0__Bacteria;D_1__Bacteroidetes;D_2__Ignavibacteria;D_3__Kryptoniales;D_4__BSV26;D_5__denitrifying bacterium enrichment culture clone NOB_2_A7	0.659164	7.65216	0.867082	0.38955	0.577038	-5.85861
D_0__Bacteria;D_1__Firmicutes;D_2__Clostridia;D_3__Clostridiales;D_4__Ruminococcaceae;D_5__Sporobacter	0.659164	7.29651	0.865612	0.390349	0.577038	-5.85984
D_0__Bacteria;D_1__Bacteroidetes;D_2__Ignavibacteria;D_3__SJA-28;D_4__uncultured Bacteroidetes bacterium;D_5__uncultured Bacteroidetes bacterium	0.659164	7.25489	0.853633	0.396898	0.577038	-5.86978
D_0__Bacteria;D_1__Acidobacteria;D_2__Acidobacteriia;D_3__Solibacterales;D_4__Solibacteraceae (Subgroup 3);D_5__Bryobacter	0.659164	7.99442	0.848809	0.399555	0.577038	-5.87375
D_0__Bacteria;D_1__Proteobacteria;D_2__Alphaproteobacteria;D_3__Rhizobiales;D_4__Methyloligellaceae;D_5__uncultured	0.659164	8.35099	0.847863	0.400077	0.577038	-5.87452
D_0__Bacteria;D_1__Acidobacteria;D_2__Thermoanaerobaculia;D_3__Thermoanaerobaculales;D_4__Thermoanaerobaculaceae;D_5__Subgroup 10	0.659164	7.57177	0.836729	0.406256	0.577038	-5.88358
D_0__Bacteria;D_1__Planctomycetes;D_2__Planctomycetacia;D_3__Planctomycetales;D_4__uncultured;Other	0.659164	8.50643	0.83434	0.407589	0.577038	-5.88551
D_0__Bacteria;D_1__Proteobacteria;D_2__Alphaproteobacteria;D_3__Rhodobacterales;D_4__Rhodobacteraceae;Other	0.659164	8.94702	0.828324	0.410958	0.577038	-5.89034
D_0__Bacteria;D_1__Firmicutes;D_2__Clostridia;D_3__Clostridiales;D_4__Ruminococcaceae;Other	0.659164	7.13609	0.827122	0.411634	0.577038	-5.8913
D_0__Bacteria;D_1__Bacteroidetes;D_2__Bacteroidia;D_3__Chitinophagales;D_4__Saprospiraceae;D_5__uncultured	0.659164	8.41683	0.823609	0.413611	0.577038	-5.8941
D_0__Bacteria;D_1__FBP;D_2__uncultured actinobacterium;D_3__uncultured actinobacterium;D_4__uncultured actinobacterium;D_5__uncultured actinobacterium	-0.768835	8.02866	-0.817229	0.417217	0.579242	-5.67943
D_0__Bacteria;D_1__Proteobacteria;D_2__Gammaproteobacteria;D_3__uncultured;D_4__metagenome;D_5__metagenome	0.659164	7.68103	0.809836	0.421419	0.581679	-5.90498
D_0__Bacteria;D_1__Verrucomicrobia;D_2__Verrucomicrobiae;D_3__Pedosphaerales;D_4__Pedosphaeraceae;D_5__bacterium Ellin517	0.659164	8.09451	0.806996	0.42304	0.581679	-5.9072
D_0__Bacteria;D_1__Bacteroidetes;D_2__Bacteroidia;D_3__Flavobacteriales;D_4__Weeksellaceae;D_5__Chryseobacterium	-0.832018	12.0238	-0.779366	0.439003	0.598459	-5.60256
D_0__Bacteria;D_1__Bacteroidetes;D_2__Bacteroidia;D_3__Sphingobacteriales;D_4__env.OPS 17;D_5__uncultured bacterium	0.659164	7.5377	0.77864	0.439428	0.598459	-5.92894
D_0__Bacteria;D_1__Bacteroidetes;D_2__Bacteroidia;D_3__Chitinophagales;D_4__Chitinophagaceae;Other	0.714	9.74989	0.754182	0.453859	0.601498	-5.86688
D_0__Bacteria;D_1__Planctomycetes;D_2__Planctomycetacia;D_3__Planctomycetales;D_4__Rubinisphaeraceae;D_5__Planctomicrobium	0.691769	8.03269	0.760315	0.450215	0.601498	-5.87513
D_0__Bacteria;D_1__Chloroflexi;D_2__Anaerolineae;D_3__SBR1031;D_4__A4b;D_5__uncultured sludge bacterium S14	0.777668	7.93682	0.746439	0.458484	0.601498	-5.89196
D_0__Bacteria;D_1__Proteobacteria;D_2__Alphaproteobacteria;D_3__Rhizobiales;D_4__Xanthobacteraceae;D_5__uncultured	0.659164	7.55458	0.770586	0.44415	0.601498	-5.93498
D_0__Bacteria;D_1__Actinobacteria;D_2__Actinobacteria;D_3__Pseudonocardiales;D_4__Pseudonocardiaceae;D_5__Pseudonocardia	0.659164	7.4672	0.767338	0.446062	0.601498	-5.9374
D_0__Bacteria;D_1__Bacteroidetes;D_2__Ignavibacteria;D_3__SJA-28;D_4__uncultured Ignavibacterium sp.;D_5__uncultured Ignavibacterium sp.	0.659164	8.0242	0.763958	0.448058	0.601498	-5.93991
D_0__Bacteria;D_1__Actinobacteria;D_2__Thermoleophilia;D_3__Solirubrobacterales;D_4__67-14;Other	0.659164	7.35544	0.746998	0.45815	0.601498	-5.95231
D_0__Bacteria;D_1__Proteobacteria;D_2__Gammaproteobacteria;D_3__Betaproteobacteriales;D_4__Nitrosomonadaceae;D_5__IS-44	0.659164	8.10295	0.746877	0.458222	0.601498	-5.9524
D_0__Bacteria;D_1__Actinobacteria;D_2__Acidimicrobiia;D_3__Microtrichales;D_4__Iamiaceae;D_5__Iamia	0.659164	8.01614	0.739247	0.462805	0.604394	-5.95789
D_0__Bacteria;D_1__Proteobacteria;D_2__Gammaproteobacteria;D_3__Xanthomonadales;D_4__Rhodanobacteraceae;D_5__Dyella	-0.932767	9.24885	-0.729472	0.468714	0.609329	-5.60183
D_0__Bacteria;D_1__Proteobacteria;D_2__Alphaproteobacteria;D_3__Rhizobiales;D_4__Rhizobiales Incertae Sedis;D_5__Bauldia	0.659164	7.88708	0.712476	0.47909	0.619999	-5.97672
D_0__Bacteria;D_1__Acidobacteria;D_2__Acidobacteriia;D_3__Acidobacteriales;D_4__Acidobacteriaceae (Subgroup 1);D_5__Granulicella	-0.584785	7.99501	-0.707916	0.481896	0.620821	-5.9041
D_0__Bacteria;D_1__Actinobacteria;D_2__Actinobacteria;D_3__Micrococcales;D_4__Microbacteriaceae;D_5__Microbacterium	-0.911111	9.67215	-0.69597	0.489289	0.62197	-5.75213
D_0__Bacteria;D_1__Firmicutes;D_2__Clostridia;D_3__Clostridiales;D_4__Heliobacteriaceae;D_5__Hydrogenispora	-0.566045	7.85052	-0.695934	0.489312	0.62197	-5.91319
D_0__Bacteria;D_1__Proteobacteria;D_2__Deltaproteobacteria;D_3__Myxococcales;D_4__BIrii41;D_5__uncultured Sorangiineae bacterium	0.659164	7.80185	0.698511	0.487711	0.62197	-5.98628
D_0__Bacteria;D_1__Bacteroidetes;D_2__Bacteroidia;D_3__Flavobacteriales;D_4__Flavobacteriaceae;D_5__Flavobacterium	-0.606381	15.0274	-0.677213	0.501023	0.634038	-5.8573
D_0__Bacteria;D_1__Chloroflexi;D_2__Anaerolineae;D_3__Caldilineales;D_4__Caldilineaceae;D_5__uncultured	0.574854	9.39196	0.661015	0.511279	0.644166	-5.93491
D_0__Bacteria;D_1__Proteobacteria;D_2__Gammaproteobacteria;D_3__Legionellales;D_4__Legionellaceae;D_5__Legionella	-0.814742	9.75818	-0.646508	0.520557	0.65298	-5.68629
D_0__Bacteria;D_1__Firmicutes;D_2__Bacilli;D_3__Bacillales;D_4__Paenibacillaceae;D_5__Brevibacillus	-0.737115	8.43102	-0.638584	0.525663	0.656505	-5.75839
D_0__Bacteria;D_1__Proteobacteria;D_2__Deltaproteobacteria;D_3__Oligoflexales;D_4__0319-6G20;Other	-0.670993	8.58553	-0.628655	0.532098	0.658788	-5.83444
D_0__Bacteria;D_1__Proteobacteria;D_2__Alphaproteobacteria;D_3__Rhizobiales;D_4__Hyphomicrobiaceae;D_5__Pedomicrobium	0.60052	8.06044	0.628906	0.531935	0.658788	-5.94913
D_0__Bacteria;D_1__Proteobacteria;D_2__Gammaproteobacteria;D_3__Xanthomonadales;D_4__Rhodanobacteraceae;D_5__Luteibacter	0.56689	7.46429	0.608864	0.545045	0.671909	-5.85807
D_0__Bacteria;D_1__Proteobacteria;D_2__Gammaproteobacteria;D_3__Xanthomonadales;D_4__Xanthomonadaceae;D_5__Luteimonas	0.830544	10.4826	0.569828	0.571044	0.697943	-5.67907
D_0__Bacteria;D_1__Firmicutes;D_2__Bacilli;D_3__Lactobacillales;D_4__Streptococcaceae;D_5__Streptococcus	-0.886909	9.56452	-0.570581	0.570537	0.697943	-5.68911
D_0__Bacteria;D_1__Proteobacteria;D_2__Alphaproteobacteria;D_3__Rhizobiales;D_4__Rhizobiaceae;D_5__Ochrobactrum	0.448432	12.6816	0.563203	0.575516	0.699058	-5.85738
D_0__Bacteria;D_1__Verrucomicrobia;D_2__Verrucomicrobiae;D_3__Opitutales;D_4__Opitutaceae;D_5__Lacunisphaera	-0.655589	10.7008	-0.561239	0.576845	0.699058	-5.87675
D_0__Bacteria;D_1__Planctomycetes;D_2__Planctomycetacia;D_3__Pirellulales;D_4__Pirellulaceae;D_5__uncultured	0.628449	10.2625	0.529439	0.598567	0.722321	-5.87807
D_0__Bacteria;D_1__Proteobacteria;D_2__Alphaproteobacteria;D_3__Caulobacterales;D_4__Caulobacteraceae;D_5__Caulobacter	-0.685317	9.15482	-0.524461	0.602001	0.723158	-5.71524
D_0__Bacteria;D_1__Firmicutes;D_2__Bacilli;D_3__Bacillales;D_4__Planococcaceae;D_5__Sporosarcina	0.555499	8.9829	0.520697	0.604604	0.723158	-5.81269
D_0__Bacteria;D_1__Proteobacteria;D_2__Alphaproteobacteria;D_3__Parvibaculales;D_4__Parvibaculaceae;D_5__Parvibaculum	-0.487267	7.54876	-0.516764	0.607329	0.723158	-5.90896
D_0__Bacteria;D_1__Bacteroidetes;D_2__Bacteroidia;D_3__Cytophagales;D_4__Microscillaceae;D_5__uncultured	-0.504116	10.3898	-0.513819	0.609374	0.723158	-5.92916
D_0__Bacteria;D_1__Proteobacteria;D_2__Alphaproteobacteria;D_3__Sphingomonadales;D_4__Sphingomonadaceae;D_5__Sphingobium	0.61528	10.4482	0.495717	0.622009	0.735102	-5.72496
D_0__Bacteria;D_1__Acidobacteria;D_2__Acidobacteriia;D_3__Acidobacteriales;D_4__Acidobacteriaceae (Subgroup 1);Other	-0.419638	7.22897	-0.479014	0.63377	0.745918	-6.05996
D_0__Bacteria;D_1__Proteobacteria;D_2__Gammaproteobacteria;D_3__Betaproteobacteriales;D_4__TRA3-20;Other	-0.32051	8.60048	-0.429544	0.669154	0.784336	-6.10736
D_0__Bacteria;D_1__Acidobacteria;D_2__Acidobacteriia;D_3__Acidobacteriales;D_4__Acidobacteriaceae (Subgroup 1);D_5__Terracidiphilus	-0.283085	7.12305	-0.393111	0.695711	0.812136	-6.10884
D_0__Bacteria;D_1__Proteobacteria;D_2__Alphaproteobacteria;D_3__Rhizobiales;D_4__Hyphomicrobiaceae;D_5__Hyphomicrobium	-0.366098	9.19761	-0.376072	0.708266	0.820098	-5.9796
D_0__Bacteria;D_1__Firmicutes;D_2__Bacilli;D_3__Bacillales;D_4__Bacillaceae;D_5__Bacillus	-0.278926	15.0536	-0.378407	0.706541	0.820098	-6.01181
D_0__Bacteria;D_1__Firmicutes;D_2__Bacilli;D_3__Bacillales;D_4__Paenibacillaceae;D_5__Paenibacillus	-0.454305	10.4227	-0.364865	0.716569	0.826366	-5.78238
D_0__Bacteria;D_1__Planctomycetes;D_2__Phycisphaerae;D_3__Tepidisphaerales;D_4__WD2101 soil group;Other	-0.375827	8.47827	-0.352885	0.725482	0.833285	-6.1344
D_0__Bacteria;D_1__Bacteroidetes;D_2__Bacteroidia;D_3__Chitinophagales;D_4__Chitinophagaceae;D_5__Sediminibacterium	-0.42083	8.85009	-0.345587	0.730931	0.836185	-5.95797
D_0__Bacteria;D_1__Proteobacteria;D_2__Deltaproteobacteria;D_3__Oligoflexales;D_4__Oligoflexaceae;D_5__Oligoflexus	-0.346556	9.47356	-0.327188	0.74473	0.846248	-5.86337
D_0__Bacteria;D_1__Proteobacteria;D_2__Gammaproteobacteria;D_3__Salinisphaerales;D_4__Solimonadaceae;D_5__Panacagrimonas	-0.305451	7.81642	-0.325971	0.745645	0.846248	-6.13057
D_0__Bacteria;D_1__Actinobacteria;D_2__Actinobacteria;D_3__Frankiales;D_4__Geodermatophilaceae;D_5__Blastococcus	0.307053	7.03161	0.313669	0.754923	0.853391	-6.08075
D_0__Bacteria;D_1__Verrucomicrobia;D_2__Verrucomicrobiae;D_3__Opitutales;D_4__Opitutaceae;Other	-0.293729	8.82471	-0.30893	0.758506	0.854066	-6.0298
D_0__Bacteria;D_1__Proteobacteria;D_2__Gammaproteobacteria;D_3__R7C24;Other;Other	-0.230656	7.70708	-0.282267	0.778766	0.873439	-6.14973
D_0__Bacteria;D_1__Deinococcus-Thermus;D_2__Deinococci;D_3__Deinococcales;D_4__Deinococcaceae;D_5__Deinococcus	-0.305565	10.3931	-0.27794	0.782069	0.873704	-5.84688
D_0__Bacteria;D_1__Planctomycetes;D_2__Planctomycetacia;D_3__Planctomycetales;D_4__uncultured;D_5__metagenome	-0.24513	8.7875	-0.269966	0.788166	0.873704	-6.00885
D_0__Bacteria;D_1__Chloroflexi;D_2__Ktedonobacteria;D_3__Ktedonobacterales;D_4__Ktedonobacteraceae;D_5__uncultured	-0.214658	7.5882	-0.270545	0.787723	0.873704	-6.15427
D_0__Bacteria;D_1__Verrucomicrobia;D_2__Verrucomicrobiae;D_3__Pedosphaerales;D_4__Pedosphaeraceae;D_5__Pedosphaera	-0.232654	8.41277	-0.261289	0.794816	0.877673	-6.14282
D_0__Bacteria;D_1__Proteobacteria;D_2__Gammaproteobacteria;D_3__Betaproteobacteriales;D_4__Burkholderiaceae;D_5__Duganella	-0.232654	7.60073	-0.253577	0.800739	0.880813	-6.14475
D_0__Bacteria;D_1__Proteobacteria;D_2__Gammaproteobacteria;D_3__Betaproteobacteriales;D_4__Neisseriaceae;D_5__uncultured	-0.1984	7.26423	-0.247212	0.805636	0.882805	-6.17094
D_0__Bacteria;D_1__Proteobacteria;D_2__Gammaproteobacteria;D_3__Betaproteobacteriales;D_4__Burkholderiaceae;D_5__Achromobacter	-0.258712	7.64318	-0.239406	0.811653	0.886003	-6.04312
D_0__Bacteria;D_1__Bacteroidetes;D_2__Bacteroidia;D_3__Sphingobacteriales;D_4__env.OPS 17;Other	-0.298855	10.0343	-0.224321	0.823313	0.893438	-5.87354
D_0__Bacteria;D_1__Proteobacteria;D_2__Deltaproteobacteria;D_3__Bdellovibrionales;D_4__Bdellovibrionaceae;D_5__Bdellovibrio	0.215923	9.27488	0.222516	0.824712	0.893438	-5.97968
D_0__Bacteria;D_1__Proteobacteria;D_2__Alphaproteobacteria;D_3__Rhizobiales;D_4__Rhizobiaceae;Other	-0.325863	10.8237	-0.209328	0.834942	0.897839	-5.81807
D_0__Bacteria;D_1__Verrucomicrobia;D_2__Verrucomicrobiae;D_3__Opitutales;D_4__Opitutaceae;D_5__Cephaloticoccus	-0.208531	8.32	-0.207152	0.836633	0.897839	-6.15774
D_0__Bacteria;D_1__Proteobacteria;D_2__Alphaproteobacteria;D_3__Rhizobiales;Other;Other	0.179586	7.85447	0.205146	0.838193	0.897839	-6.18487
D_0__Bacteria;D_1__Proteobacteria;Other;Other;Other;Other	-0.184259	8.6597	-0.187141	0.852217	0.909456	-6.04657
D_0__Bacteria;D_1__Chloroflexi;D_2__Ktedonobacteria;D_3__C0119;D_4__uncultured Chloroflexi bacterium;D_5__uncultured Chloroflexi bacterium	-0.16501	8.45964	-0.176599	0.860452	0.91483	-6.06153
D_0__Bacteria;D_1__FBP;D_2__metagenome;D_3__metagenome;D_4__metagenome;D_5__metagenome	-0.121007	8.09808	-0.146607	0.883962	0.926595	-6.08334
D_0__Bacteria;D_1__Bacteroidetes;D_2__Bacteroidia;D_3__Flavobacteriales;Other;Other	0.132237	7.82773	0.152283	0.879504	0.926595	-6.11167
D_0__Bacteria;D_1__Verrucomicrobia;D_2__Verrucomicrobiae;D_3__Verrucomicrobiales;D_4__Rubritaleaceae;D_5__Luteolibacter	-0.111789	8.55306	-0.145951	0.884477	0.926595	-6.17577
D_0__Bacteria;D_1__Verrucomicrobia;D_2__Verrucomicrobiae;D_3__Verrucomicrobiales;D_4__Verrucomicrobiaceae;D_5__uncultured	-0.125829	7.98923	-0.149354	0.881804	0.926595	-6.18639
D_0__Bacteria;D_1__Bacteroidetes;D_2__Bacteroidia;D_3__Sphingobacteriales;D_4__Sphingobacteriaceae;D_5__Pedobacter	0.18518	10.9358	0.13466	0.893357	0.929091	-5.82878
D_0__Bacteria;D_1__Proteobacteria;D_2__Gammaproteobacteria;D_3__Xanthomonadales;D_4__Rhodanobacteraceae;D_5__Rhodanobacter	0.128564	11.972	0.137624	0.891025	0.929091	-5.92286
D_0__Bacteria;D_1__FBP;D_2__bacterium LY17;D_3__bacterium LY17;D_4__bacterium LY17;D_5__bacterium LY17	0.088451	7.20444	0.129861	0.897136	0.929641	-6.19253
D_0__Bacteria;D_1__Bacteroidetes;D_2__Bacteroidia;D_3__Chitinophagales;D_4__Chitinophagaceae;D_5__uncultured	0.141678	11.3085	0.104463	0.917171	0.946971	-5.88051
D_0__Bacteria;D_1__Verrucomicrobia;D_2__Verrucomicrobiae;D_3__Verrucomicrobiales;D_4__Verrucomicrobiaceae;D_5__Prosthecobacter	0.0754281	8.75578	0.0949545	0.924686	0.950267	-6.08208
D_0__Bacteria;D_1__Proteobacteria;D_2__Gammaproteobacteria;D_3__Pseudomonadales;D_4__Moraxellaceae;D_5__Perlucidibaca	0.0561734	7.08047	0.0920164	0.927009	0.950267	-6.1948
D_0__Bacteria;D_1__Proteobacteria;D_2__Alphaproteobacteria;D_3__Rhizobiales;D_4__Rhizobiaceae;D_5__Allorhizobium-Neorhizobium-Pararhizobium-Rhizobium	-0.114219	11.5735	-0.0836832	0.933603	0.951128	-5.87834
D_0__Bacteria;D_1__Actinobacteria;D_2__Actinobacteria;D_3__Micrococcales;D_4__Microbacteriaceae;D_5__Leifsonia	-0.094241	9.116	-0.0825499	0.9345	0.951128	-6.0417
D_0__Bacteria;D_1__Planctomycetes;D_2__Planctomycetacia;D_3__Pirellulales;D_4__Pirellulaceae;D_5__Pirellula	0.0709875	8.98803	0.0710232	0.943629	0.957014	-6.13813
D_0__Bacteria;D_1__Proteobacteria;D_2__Alphaproteobacteria;D_3__Acetobacterales;D_4__Acetobacteraceae;D_5__Granulibacter	-0.0518538	8.0942	-0.0581903	0.953802	0.963913	-6.06861
D_0__Bacteria;D_1__Proteobacteria;D_2__Alphaproteobacteria;D_3__Rhizobiales;D_4__Xanthobacteraceae;D_5__Rhodopseudomonas	-0.0500726	7.96745	-0.0400891	0.968163	0.974981	-6.03635
D_0__Bacteria;D_1__Proteobacteria;D_2__Alphaproteobacteria;Other;Other;Other	0.0280226	9.05758	0.0319045	0.97466	0.97808	-6.19678
D_0__Bacteria;D_1__Verrucomicrobia;D_2__Verrucomicrobiae;D_3__Chthoniobacterales;D_4__Xiphinematobacteraceae;D_5__Candidatus Xiphinematobacter	0.00169312	7.92849	0.00203966	0.99838	0.99838	-6.1951

[truncated: 11 more sheets: TAB S11., TAB S12., TAB S13., TAB S14., TAB S15., TAB S16., TAB S17., TAB S18., TAB S19., TAB S20., TAB S21.]
